# Supplementary material for: Evolutionary Analysis of the LAFL Genes Involved in the Land Plant Seed Maturation Program
Source: Front Plant Sci. 2017 Apr 4;8:439. doi: 10.3389/fpls.2017.00439 (PMC5379062; doi:10.3389/fpls.2017.00439)
Supplement: Supplementary file 2 [file Data_Sheet_2.xlsx]

## Sheet: Table S1 B3 superfamily
Table S1 B3 sequences (11 species; 730 sequences)
Species NO.	Species name	Soecies abbreviation	Gene number	Database
1	Arabidopsis thaliana	ARATH	150	Pfam
2	Glycine max (Soybean)	SOYBN	7	Pfam
3	Populus trichocarpa	POPTR	155	Pfam
4	Zea mays (Maize)	MAIZE	92	Pfam
5	Oryza sativa subsp. japonica	ORYSJ	205	Pfam
6	Brachypodium sylvaticum	BRASY	2	Pfam
7	Selaginella moellendorffii	SELML	50	Pfam
8	Physcomitrella patens	PHYPA	62	Pfam
9	Chlorella variabilis	9CHLO	5	Pfam
10	Chlamydomonas reinhardtii	CHLER	1	Pfam
11	Volvox carteri	VOLCA	1	Pfam

## Sheet: Table S2 AFL
Table S2 AFL family sequences (72 species; 264 sequences)
Species NO.	Species name	Gene Number	Locus Name/Codes name	Gene name in this study	Length (AA)	B3 domain position	database
	Chlorophyta
1	Coccomyxa subellipsoidea	2	61708	CsuB3	608	238-357	Phytozome
			64891	CsuB3_2	332	51-224	Phytozome
2	Chlamydomonas reinhardtii	2	Cre13.g562400	CreB3	561	207-308	Phytozome
			Cre04.g228600	CreB3_2	1074	721-845	Phytozome
3	Volvox carteri	1	Vocar.0028s0123	VcaB3	521	206-307	Phytozome
	Charophyta
4	Klebsormidium flaccidum	6	kfl00085_0040	KflB31	602	52-161	Klebsormidium flaccidum genome project
			kfl00073_0220	KflB32	1278	1024-1133	Klebsormidium flaccidum genome project
			kfl00219_0030	KflB33	1064	790-898	Klebsormidium flaccidum genome project
			kfl00115_0030	KflB34	891	738-822	Klebsormidium flaccidum genome project
			kfl00822_0050	KflB35	1064	926-1028	Klebsormidium flaccidum genome project
			kfl00094_0070	KflB36	799	422-529	Klebsormidium flaccidum genome project
	Bryophyte
	Moss
5	Physcomitrella patens	9	Pp1s173_143V6	PpaABI3B	515	297-391	Phytozome
			Pp1s7_115V6	PpaABI3A	659	425-519	Phytozome
			Pp1s143_82V6	PpaABI3C	539	332-422	Phytozome
			Pp1s314_2V6	PPpaAFLF	649	334-428	Phytozome
			Pp1s104_58V6	PpaAFLG	499	316-408	Phytozome
			Pp1s278_39V6	PpaAFLI	401	283-379	Phytozome
			Pp1s3_118V6	PpaAFLH	394	292-381	Phytozome
			Pp1s5_75V6	PpABI3D(PC7)	547	421-515	Phytozome
			Pp1s21_125V6	PpaAFLE	361	135-234	Phytozome
6	Sphagnum recurvatum	6	UHLI-2022185	SreAFLA	228	8-108	OneKP
			UHLI-2011952	SreAFLB	620	397-487	OneKP
			UHLI-2004860	SreAFLC	710	455-547	OneKP
			UHLI-2008496	SreAFLD	830	419-506	OneKP
			UHLI-2015903	SreAFLE	111	1-75	OneKP
			UHLI-2018670	SreAFLF	515	419-500	OneKP
7	Takakia lepidozioides	2	SKQD-2002699	TleAFLA	458	387-496	OneKP
			SKQD-2079551	TleAFLB	738	464-568	OneKP
8	Andreaea rupestris	4	WOGB-2095845	AruAFLA	625	411-515	OneKP
			WOGB-2016999	AruAFLB	513	372-476	OneKP
			WOGB-2095579	AruAFLC	462	326-430	OneKP
			WOGB-2095820	AruAFLD	627	327-431	OneKP
9	Leucobryum glaucum	8	RGKI-2001881	LglAFLA	632	395-499	OneKP
			RGKI-2063945	LglAFLB	518	285-408	OneKP
			RGKI-2065004	LglAFLC	401	147-251	OneKP
			RGKI-2065067	LglAFLD	632	496-600	OneKP
			RGKI-2064258	LglAFLE	385	235-340	OneKP
			RGKI-2011173	LglAFLF	439	130-234	OneKP
			RGKI-2006306	LglAFLG	418	293-398	OneKP
			RGKI-2009242	LglAFLH	99	1-65	OneKP
10	Hedwigia ciliata	8	YWNF-2012936	HciAFLA	531	272-376	OneKP
			YWNF-2007709	HciAFLB	552	336-440	OneKP
			YWNF-2005546	HciAFLC	476	274-378	OneKP
			YWNF-2012214	HciAFLD	507	369-473	OneKP
			YWNF-2002608	HciAFLE	271	165-264	OneKP
			YWNF-2012161	HciAFLF	374	139-243	OneKP
			YWNF-2047883	HciAFLG	336	198-302	OneKP
			YWNF-2006802	HciAFLH	596	346-479	OneKP
11	Philonotis fontana	9	ORKS-2011411	PfoAFLA	620	345-449	OneKP
			ORKS-2000390	PfoAFLB	571	335-434	OneKP
			ORKS-2004278	PfoAFLC	294	269-294	OneKP
			ORKS-2007824	PfoAFLD	472	336-440	OneKP
			ORKS-2001107	PfoAFLE	486	241-345	OneKP
			ORKS-2006341	PfoAFLF	523	388-492	OneKP
			ORKS-2003047	PfoAFLG	106	1-84	OneKP
			ORKS-2010520	PfoAFLH	341	224-327	OneKP
			ORKS-2010960	PfoAFLI	557	4-2-507	OneKP
12	Aulacomnium heterostichum	11	WNGH-2090204	AheAFLA	577	329-433	OneKP
			WNGH-2012328	AheAFLB	548	335-439	OneKP
			WNGH-2010334	AheAFLC	158	20-124	OneKP
			WNGH-2089510	AheAFLD	460	325-429	OneKP
			WNGH-2000585	AheAFLE	409	243-347	OneKP
			WNGH-2089685	AheAFLF	512	377-481	OneKP
			WNGH-2090425	AheAFLG	412	289-394	OneKP
			WNGH-2088233	AheAFLH	357	102-206	OneKP
			WNGH-2010575	AheAFLI	546	401-506	OneKP
			WNGH-2003329	AheAFLJ	232	81-186	OneKP
			WNGH-2000448	AheAFLK	355	251-354	OneKP
13	Schwetschkeopsis fabronia	9	IGUH-2019944	SfaAFLA	570	338-442	OneKP
			IGUH-2001221	SfaAFLB	545	332-436	OneKP
			IGUH-2003884	SfaAFLC	317	175-279	OneKP
			IGUH-2008976	SfaAFLD	531	239-343	OneKP
			IGUH-2021488	SfaAFLE	446	317-421	OneKP
			IGUH-2021475	SfaAFLF	517	382-486	OneKP
			IGUH-2164864	SfaAFLG	319	112-220	OneKP
			IGUH-2012147	SfaAFLH	474	333-438	OneKP
			IGUH-2021384	SfaAFLI	361	207-312	OneKP
	Liverwort
14	Marchantia polymorpha	2	Mapoly0474s0001	MpoAFLA	754	474-578	Phytozome
			Mapoly0086s0035	MpoAFLB	793	565-670	Phytozome
15	Sphaerocarpos texanus	2	HERT-2045844	SteAFLA	785	567-672	OneKP
			HERT-2003975	SteAFLB	182	13-118	OneKP
16	Conocephalum conicum	2	ILBQ-2047753	CcoAFLA	878	642-747	OneKP
			ILBQ-2006273	CcoAFLB	753	473-577	OneKP
17	Porella navicularis	3	KRUQ-2018155	PnaAFLA	825	593-698	OneKP
			KRUQ-2001873	PnaAFLB	485	257-362	OneKP
			KRUQ-2114313	PnaAFLC	914	547-651	OneKP
	Hornwort
18	Paraphymatoceros hallii	1	FAJB-2010624	PhaAFL	603	265-471	OneKP
19	Phaeoceros carolinianus	2	RXRQ-2008734	PcaAFLA	759	523-629	OneKP
			RXRQ-2022606	PcaAFLB	796	550-660	OneKP
20	Nothoceros aenigmaticus	1	DXOU-2005778	NaeAFL	333	97-203	OneKP
21	Megaceros tosanus	1	UCRN-2011266	MtoAFL	762	526-632	OneKP
22	Megaceros vincentianus	1	TCBC-2004852	MviAFL	597	366-467	OneKP
	Lycophyte
23	Selaginella moellendorffii	3	39404 (gw1.46.200.1)	SmoAFLB	442	242-342	Phytozome
			39364 (gw1.21.356.1)	SmoAFLA	653	420-520	Phytozome
			39429 (gw1.7.746.1)	SmoAFLC	530	309-409	Phytozome
24	Isoetes tegetiformans	2	PKOX-2003870	IteAFLA	675	443-540	OneKP
			PKOX-2007718	IteAFLB	702	436-533	OneKP
25	Diphasiastrum digitatum	1	WAFT-2065882	DdiAFLA	271	21-118	OneKP
	Monilophyte
26	Adiantum capillus	3	Ac21045	AcaAFLA	767	582-682	Unpublished data
			Ac19942	AcaAFLB	652	484-584	Unpublished data
			Ac10750	AcaAFLC	596	486-586	Unpublished data
27	Cryptogramma acrostichoides	3	WQML-2070213	CacAFLA	735	571-667	OneKP
			WQML-2012582	CacAFLB	681	506-602	OneKP
			WQML-2012715	CacAFLC	438	372-429	OneKP
28	Vittaria appalachiana	4	NDUV-2012521	VapAFLA	756	588-684	OneKP
			NDUV-2106416	VapAFLB	700	530-625	OneKP
			NDUV-2012814	VapAFLC	605	577-604	OneKP
			NDUV-2009734	VapAFLD	551	409-506	OneKP
29	Vittaria lineata	3	SKYV-2011480	VliABI3	540	371-468	OneKP
			SKYV-2000341	VliAFLA	136	13-108	OneKP
			SKYV-2058362	VliAFLB	144	13-108	OneKP
30	Argyrochosma nivea	2	XDDT-2007554	AniAFLA	571	402-498	OneKP
			XDDT-2065329	AniAFLB	112	1-59	OneKP
31	Adiantum tenerum	3	BMJR-2002608	AteAFLA	731	557-654	OneKP
			BMJR-2012929	AteAFLB	239	69-165	OneKP
			BMJR-2056632	AteAFLC	268	172-268	OneKP
32	Notholaena montieliae	1	YCKE-2064895	NmoAFLA	532	370-466	OneKP
33	Homalosorus pycnocarpos	3	OCZL-2059363	HpyAFLA	739	552-648	OneKP
			OCZL-2012796	HpyAFLB	358	157-254	OneKP
			OCZL-2059410	HpyAFLC	733	625-722	OneKP
34	Polypodium glycyrrhiza	3	CJNT-2009712	PglAFLA	771	583-679	OneKP
			CJNT-2080088	PglAFLB	562	362-459	OneKP
			CJNT-2076070	PglAFLC	306	141-238	OneKP
35	Sceptridium dissectum	3	EEAQ-2089473	SdiAFLA	825	595-692	OneKP
			EEAQ-2007855	SdiAFLB	770	605-702	OneKP
			EEAQ-2071854	SdiAFLC	99	1-98	OneKP
36	Ophioglossum vulgatum	2	DJSE-2025895	OvuAFLA	136	8-105	OneKP
			DJSE-2026861	OvuAFLB	461	330-427	OneKP
	Gymnosperm
37	Picea abies	5	MA_68722g0010	Pab68722(PabAFLA)	314	107-206	Phytozome
			MA_147422g0010	Pab147422(PabAFLC)	557	211-302	Phytozome
			MA_216909g0010	Pab216909(PabAFLD)	227	7-104	Phytozome
			MA_66505g0020	Pab66505(PabABI3)	872	590-689	Phytozome
			MA_823242g0010	Pab823242(PabAFLB)	325	129-226	Phytozome
	Angiosperm
	Basal angiosperms
38	Amborella trichopoda	3	evm_27.model.AmTr_v1.0_scaffold00160.24	Atr160(AtrAFLC)	494	244-337	Phytozome
			evm_27.model.AmTr_v1.0_scaffold00029.9	Atr029(AtrAFLB)	563	378-472	Phytozome
			evm_27.model.AmTr_v1.0_scaffold00049.17	Atr049(AtrAFLA)ABI3	661	514-611	Phytozome
	Monocots
39	Brachypodium distachyon	4	Bradi5g26100	Bdi5g26100(BdiAFLB)	458	315-428	Phytozome
			Bradi2g48057	Bdi2g48057(BdiAFLC)	306	84-190	Phytozome
			Bradi2g58390	Bdi2g58390(BdiAFLA)	698	520-628	Phytozome
			Bradi3g12910	Bdi3g12910(BdiAFLD)	349	230-329	Phytozome
40	Oryza sativa	5	LOC_Os04g58000/IDEFH/OS04G0676600	OsaIDEFH	433	299-394	Phytozome
			LOC_Os04g58010	OsaA3AYL7(OsaIDEFH2)	530	370-462	Phytozome
			LOC_Os01g68370/VP1/OS01G09117000	OsaVP1	727	515-606	Phytozome
			LOC_Os01g51610/LFL1/OS01G0713600	OsaLFL1	402	182-279	Phytozome
			LOC_Os08g01090/IDEF1/OS08G0101000	OsaIDEF1	362	255-339	Phytozome
41	Panicum virgatum	8	Pavirv00044967m(Pavir.Gb00057)	Pvi44967(PviAFLC)	429	284-397	Phytozome
			Pavirv00020923m(Pavir.Ga00232)	Pvi20923(PviAFLD)	430	285-392	Phytozome
			Pavirv00004441m(Pavir.Ea03476)	Pvi04441(PviAFLA)	702	519-627	Phytozome
			Pavirv00010692m(Pavir.J03563)	Pvi10692(PviAFLB)	706	523-631	Phytozome
			Pavirv00047645m(Pavir.Eb02614)	Pvi47645(PviAFLG)	292	20-147	Phytozome
			Pavirv00013765m(Pavir.Ea02612)	Pvi13765(PviAFLH)	304(5'delt)	102-229	Phytozome
			Pavirv00019633m(Pavir.Fa02368)	Pvi19633(PviAFLF)	361	231-342	Phytozome
			Pavirv00023821m(Pavir.Fb00027)	Pvi23821(PviAFLE)	359	221-340	Phytozome
42	Setaria italica	4	Si004459m	Sit004459(SitAFLD)	290	74-169	Phytozome
			Si025187m	Sit025187(SitAFLB)	432	300-395	Phytozome
			Si000497m	Sit000497(SitAFLA)	704	533-629	Phytozome
			Si015586m	Sit015586(SitAFLC)	334_5'delt	229-314	Phytozome
43	Zea mays	5	GRMZM2G133398	Zma133398(ZmaAFLA)	691	518-614	Phytozome
			GRMZM2G035701	Zma035701(ZmaAFLB)	292	74-170	Phytozome
			GRMZM2G149940	Zma149940(ZmaAFLC)	439	306-401	Phytozome
			GRMZM2G405699	Zma405699(ZmaAFLD)	316	236-316	Phytozome
			GRMZM2G125596	Zma125596(ZmaAFLE)	369	264-349	Phytozome
44	Sorghum bicolor	4	Sb06g032870	Sbi032870(SbiAFLC)	434	302-395	Phytozome
			Sb03g032730	Sbi032730(SbiAFLB)	327	76-174	Phytozome
			Sb03g043480	Sbi043480(SbiAFLA)	701	532-630	Phytozome
			Sb07g000220	Sbi000220(SbiAFLD)	351	245-341	Phytozome
45	Musa acuminata	5	GSMUA_Achr8P18070_001	Mac18070(MacAFLC)	208	30-126	Phytozome
			GSMUA_Achr3P32440_001	Mac32440(MacAFLD)	203	36-132	Phytozome
			GSMUA_AchrUn_randomP18520_001	Mac18520(MacAFLB)	678	515-612	Phytozome
			GSMUA_Achr7P23040_001	Mac23040(MacAFLA)	733	586-683	Phytozome
			GSMUA_Achr3P00120_001	Mac00120(MacAFLE)	181	4-95	Phytozome
	Eudicots
46	Aquilegia coerulea	3	Aquca_035_00050	Aco00050(AcoAFLC)	599	435-531	Phytozome
			Aquca_052_00041	Aco00041(AcoAFLB)	290	105-203	Phytozome
			Aquca_108_00003	Aco00003(AcoAFLA)	720	585-683	Phytozome
47	Nelumbo nucifera	5	NNU_017177-RA	Nnu017177(NnuAFLC)	514	385-495	Phytozome
			NNU_024976-RA	Nnu024976(NnuAFLA)	711	594-696	Phytozome
			NNU_003201-RA	Nnu003201(NnuAFLB)	301	46-132	Phytozome
			NNU_009618-RA	Nnu009618(NnuAFLD)	486	264-341	Phytozome
			Nnu104613375	Nnu13375(NnuAFLE)	551	363-466	Phytozome
48	Vitis vinifera	3	GSVIVT01033007001	Vvi33007(VviAFLB)	287	95-195	Phytozome
			GSVIVT01034419001	Vvi34419(VviAFLC)	305	163-259	Phytozome
			GSVIVT01028540001	Vvi28540(VviAFLA)	564	425-522	Phytozome
49	Ricinus communis	3	30190.m010868(RcoLEC2L)	Rco010868(RcoAFLC)	418	168-258	Phytozome
			30131.m006860(RcoFUS3L)	Rco006860(RcoAFLB)	321	132-229	Phytozome
			30204.m001803(RcoABI3L)	Rco001803(RcoAFLA)	551	410-508	Phytozome
50	Manihot esculenta	5	cassava4.1_026835m	Mes026835(MesAFLE)	404	178-273	Phytozome
			cassava4.1_021232m	Mes021232(MesAFLA)	730	585-681	Phytozome
			cassava4.1_025302m	Mes025302(MesAFLB)	726	583-679	Phytozome
			cassava4.1_024104m	Mes024104(MesAFLC)	186	98-180	Phytozome
			cassava4.1_033045m	Mes033045(MesAFLD)	283	69-148	Phytozome
51	Linum usitatissimum	5	Lus10015428	Lus15428(LusAFLE)	296	126-211	Phytozome
			Lus10022820	Lus22820(LusAFLD)	374	225-321	Phytozome
			Lus10012572	Lus12572(LusAFLC)	316	120-219	Phytozome
			Lus10041521	Lus41521(LusAFLB)	320	123-222	Phytozome
			Lus10011888	Lus11888(LusAFLA)	709	557-655	Phytozome
52	Populus trichocarpa	5	Potri.004G045800	Ptr045800(PtrAFLD)	397_5'delt	174-269	Phytozome
			Potri.011G054000	Ptr054000(PtrAFLE)	418	198-277	Phytozome
			Potri.002G252000	Ptr252000(PtrAFLA)	691	551-647	Phytozome
			Potri.001G322700	Ptr322700(PtrAFLB)	313	123-221	Phytozome
			Potri.017G061200	Ptr061200(PtrAFLC)	269	122-197	Phytozome
53	Glycine max	5	Glyma20g04761	Gma04716(GmaAFLE)	377	160-258	Phytozome
			Glyma19g27336	Gma27336(GmaAFLD)	332	144-241	Phytozome
			Glyma16g05480	Gma05480(GmaAFLC)	338	150-247	Phytozome
			Glyma08g47240/08G357600	Gma47240(GmaAFLB)	734	581-678	Phytozome
			Glyma18g38490	Gma38490(GmaAFLA)	731	578-675	Phytozome
54	Fragaria vesca	3	mrna03292.1-v1.0-hybrid	Fve03292(FveAFLC)	419	159-256	Phytozome
			mrna17562.1-v1.0-hybrid	Fve17562(FveAFLA)	768	592-683	Phytozome
			mrna10539.1-v1.0-hybrid	Fve10539(FveAFLB)	337	76-153	Phytozome
55	Malus domestica	5	MDP0000304769	Mdo304769(MdoAFLD)	583	295-392	Phytozome
			MDP0000309680	Mdo309680(MdoAFLA)	869	642-738	Phytozome
			MDP0000160647	Mdo160647(MdoAFLE)	476	196-270	Phytozome
			MDP0000268649	Mdo268649(MdoAFLC)	313	127-193	Phytozome
			MDP0000166580	Mdo166580(MdoAFLB)	934	795-879	Phytozome
56	Citrus clementina	4	Ciclev10018117m	Ccl18117(CclAFLD)	441_5'delt	207-296	Phytozome
			Ciclev10016085m	Ccl16085(CclAFLB)	301	112-209	Phytozome
			Ciclev10019044m	CclAFLA	725	582-678	Phytozome
			Ciclev10033303m	Ccl33303(CclAFLC)	265	98-199	Phytozome
57	Citrus sinensis	3	orange1.1g039100m	Csi039100(CsiAFLC)	386	143-241	Phytozome
			orange1.1g041864m	Csi041864(CsiAFLB)	300	111-208	Phytozome
			orange1.1g038867m	Csi038867(CsiAFLA)	721	576-674	Phytozome
58	Theobroma cacao	3	Thecc1EG029838	TcaAFLC	559	311-399	Phytozome
			Thecc1EG017321	TcaAFLB	291	103-200	Phytozome
			Thecc1EG003056	TcaAFLA	746	607-702	Phytozome
59	Gossypium raimondii	4	Gorai.009G168500	Gra168500(GraAFLD)	432	203-300	Phytozome
			Gorai.006G087600	Gra087600(GraAFLC)	551	326-422	Phytozome
			Gorai.001G273500	Gra273500(GraAFLB)	308	118-210	Phytozome
			Gorai.001G184300	Gra184300(GraAFLA)	764	621-719	Phytozome
60	Thellungiella halophila	3	Thhalv10009849m	Tha9849(ThaAFLC)	365	174-272	Phytozome
			Thhalv10005481m	Tha5481(ThaAFLB)	320	103-204	Phytozome
			Thhalv10003110m	Tha3110(ThaAFLA)	728	580-676	Phytozome
61	Brassica rapa	4	Bra030087	Bra030087(BraAFLD)	344	166-260	Phytozome
			Bra032890	Bra032890(BraAFLC)	354	163-257	Phytozome
			Bra032953	Bra032953(BraAFLB)	308	95-194	Phytozome
			Bra013248	Bra013248(BraAFLA)	717	570-666	Phytozome
62	Arabidopsis thaliana	3	AT1G28300(LEC2)	AthLEC2	363	172-266	Phytozome
			AT3G26790(FUS3)	AthFUS3	313	92-192	Phytozome
			AT3G24650(ABI3)	AthABI3	720	573-669	Phytozome
63	Arabidopsis lyrata	3	473040	Aly473040(AlyAFLC)	361	171-267	Phytozome
			484455	Aly484455(AlyAFLB)	314	95-195	Phytozome
			342636	Aly342636(AlyAFLA)	725	577-673	Phytozome
64	Capsella rubella	3	Carubv10010882m	Cru10882(CruAFLC)	366	163-258	Phytozome
			Carubv10019353m	Cru19353(CruAFLB)	321	94-194	Phytozome
			Carubv10016094m	Cru16094(CruAFLA)	722	574-670	Phytozome
65	Solanum lycopersicum	3	Solyc06g083590	Sly083590(SlyAFLA)	579	446-542	Phytozome
			Solyc06g083600	Sly083600(SlyAFLB)	620	484-580	Phytozome
			Solyc02g094460	Sly094460(SlyAFLC)	274	74-164	Phytozome
66	Solanum tuberosum	3	PGSC0003DMT400051746	Stu51746(StuAFLA)	580	447-545	Phytozome
	Potato		PGSC0003DMT400051934	Stu51934(StuAFLB)	620	484-581	Phytozome
			PGSC0003DMT400052167	Stu52167 (StuAFLC)	287	86-177	Phytozome
67	Utricularia gibba	3	Scf02162.g25695.t1	UgiABI3(UgiAFLA)	572	451-548	Phytozome
			Scf01615.g25136.t1	UgiFUS3(UgiAFLB)	311	101-188	Phytozome
			Scf00003.g599.t1	UgiAFLC	233	50-167	Phytozome
68	Mimulus guttatus	2	mgv1a025237m	Mgu025237	693	556-653	Phytozome
			mgv1a018740m	Mgu018740	275	116-217	Phytozome
69	Beta vulgaris	2	Bv7_170340_hxew.t1	Bvu170340(BvuAFLA)	799	651-752	Phytozome
			Bv6_151390_mynd.t1(delt)	Bvu151390(BvuAFLB)	184	1-74	Phytozome
70	Matricaria matricariodes	3	OAGK-2061598	MmaABI3	715	571-668	OneKP
			OAGK-2057924	MmaAFLA	330	114-211	OneKP
			OAGK-2054964	MmaAFLB	273	66-163	OneKP
71	Epifagus virginiana	2	FROP-2018044	EviABI3	705	562-659	OneKP
			FROP-2082978	EviAFL	283	104-201	OneKP
72	Papaver somniferum	3	RQNK-2043729	PsoABI3	778	632-729	OneKP
			RQNK-2053618	PsoAFLA	550	350-447	OneKP
			RQNK-2056689	PsoAFLB	203	7-104	OneKP

## Sheet: Table S3 NF-YB
Table S3 NF-YB ( 29 species; 263 sequences) (LEC1-type genes were marked by purple)
Species NO.	Species name	Number	Locus Name/Codes name	Gene name in this study	Length(aa)	Intron number	Database
1	Saccharomyces cerevisiae	1	852260	SceHap3P	144	0	NCBI
2	Mus musculus	1	18045	MmuNFYB	207	8	NCBI
3	Homo sapiens	1	4801	HsaHFYB	207	9	NCBI
	Chlorophyta
4	Chlamydomonas reinhardtii	1	Cre02.g079200.t1.2	CreNFYB	208	5	Phytozome
5	Volvox carteri	1	Vocar.0004s0339.1	VcaNFYB	202	4	Phytozome
	Charophyta
6	Klebsormidium flaccidum	1	kfl002830190	KflNFYB	184	4	Klebsormidium flaccidum genome project
	Bryophyte
7	Marchantia polymorpha	2	Mapoly0214s0002.1	MpoNFYB1	206	0	Phytozome
			Mapoly0216s0010.1	MpoNFYB2	193	5	Phytozome
8	Physcomitrella patens	6	Pp3c914800	PpaNFYB11	218	1	Phytozome
			Pp3c155200	PpaNFYB12	218	1	Phytozome
			Pp3c123580	PpaNFYB13	218	1	Phytozome
			Pp3c17470	PpaNFYB14	196	1	Phytozome
			Pp3c314260	PpaNFYB21	295	6	Phytozome
			Pp3c313480	PpaNFYB22	163	4	Phytozome
9	Sphagnum fallax	4	Sphfalx0010s0068.1	SfaNFYB11	226	1	Phytozome
			Sphfalx0073s0082.1	SfaNFYB12	196	2	Phytozome
			Sphfalx0164s0049.1	SfaNFYB21	181	5	Phytozome
			Sphfalx0164s0050.1	SfaNFYB22	181	5	Phytozome
10	Phaeoceros carolinianus	1	WCZB-2088144	PcaNFYB1	77	no data	OneKP
	Lycophyte
11	Selaginella moellendorffii	5	Smo19595	SmoLEC1	176	0	Phytozome
			Smo100288	SmoNFYB12	125	no data	Phytozome
			Smo38104	SmoNFYB13	154	no data	Phytozome
			Smo442185	SmoNFYB14	200	no data	Phytozome
			Smo69246	SmoNFYB2	88	no data	Phytozome
	Monilophyte
12	Adiantum capillus‐veneris	5	c40817g1i1	AcaLEC1	195	1	Unpublished data
			c7881g1i1	AcaNF-YB12	190	no data	Unpublished data
			c46085g1i1	AcaNF-YB13	192	no data	Unpublished data
			c16452g1i1	AcaNF-YB14	213	no data	Unpublished data
			c7982g1i1	AcaNF-YB15	160	no data	Unpublished data
	Gymnosperm
13	Picea abies	5	MA903853g0010	PabLEC1A	179	0	ConGenIE
			MA52791g0010	PabLEC1B	216	1	ConGenIE
			MA96911g0010	PabNF-YB12	220	0	ConGenIE
			MA168035g0010	PabNF-YB2	161	4	ConGenIE
			MA10226206g0010	PabNF-YB13	190	0	ConGenIE
	Angiosperm
	Basal angiosperms
14	Amborella trichopoda	7	Atr00061.282	AtrLEC1	200	1	Phytozome
			Atr00080.3	AtrNF-YB21	248	5	Phytozome
			Atr00047.48	AtrNF-YB12	206	0	Phytozome
			Atr00058.243	AtrNF-YB22	204	3	Phytozome
			Atr00057.235	AtrNF-YB13	191	0	Phytozome
			Atr00010.298	AtrNF-YB14	178	0	Phytozome
			Atr00013.61	AtrNFYB23	74	no data	Phytozome
15	Laurelia sempervirens	4	WAIL-2065350	LseLEC1	197	no data	OneKP
			WAIL-2011417	LseNF-YB21	177	no data	OneKP
			WAIL-2015929	LseNF-YB22	176	no data	OneKP
			WAIL-2008125	LseNF-YB12	219	no data	OneKP
	Monocots
16	Spirodela polyrhiza	9	Spipo5G0043500	SpoLEC1A	201	1	Phytozome
			Spipo5G0043600	SpoLEC1B	213	2	Phytozome
			Spipo2G0080600	SpoNF-YB12	244	1	Phytozome
			Spipo29G0019400	SpoNF-YB21	144	3	Phytozome
			Spipo6G0067100	SpoNF-YB22	164	3	Phytozome
			Spipo8G0022600	SpoNF-YB13	188	0	Phytozome
			Spipo14G0023000	SpoNF-YB23	124	1	Phytozome
			Spipo3G0039300	SpoNF-YB14	182	0	Phytozome
			Spipo9G0015500	SpoNF-YB15	367	0	Phytozome
17	Ananas comosus	9	Aco003074.1	AncoNFYB1	313	1	Phytozome
			Aco002298.1	AncoNFYB2	237	1	Phytozome
			Aco012432.1	AncoNFYB3	289	5	Phytozome
			Aco000890.1	AncoNFYB4	191	1	Phytozome
			Aco012458.1	AncoNFYB5	210	4	Phytozome
			Aco007032.1	AncoNFYB6	268	5	Phytozome
			Aco002436.1	AncoNFYB7	314	3	Phytozome
			Aco001160.1	AncoNFYB8	176	0	Phytozome
			Aco005495.1	AncoNFYB9	167	5	Phytozome
18	Brachypodium distachyon	10	Bradi3g56400.1	BdiNFYB1	254	0	Phytozome
			Bradi1g60030.1	BdiNFYB2	201	0	Phytozome
			Bradi3g15670.1	BdiNFYB3	242	0	Phytozome
			Bradi2g22940.1	BdiNFYB4	181	5	Phytozome
			Bradi2g54200.2	BdiNFYB5	167	5	Phytozome
			Bradi1g43480.1	BdiNFYB6	217	0	Phytozome
			Bradi1g21900.1	BdiNFYB7	222	0	Phytozome
			Bradi1g43460.1	BdiNFYB8	227	0	Phytozome
			Bradi2g60050.1	BdiNFYB9	182	0	Phytozome
			Bradi2g15800.6	BdiNFYB10	141	1	Phytozome
19	Oryza sativa	11	Os02g49370	OsaLEC1A	254	0	Phytozome
			Os06g17480	OsaLEC1B	250	0	Phytozome
			Os03g29970	OsaNF-YB12	225	1	Phytozome
			Os07g41580	OsaNF-YB13	224	0	Phytozome
			Os08g07740	OsaNF-YB14	297	0	Phytozome
			Os05g38820	OsaNF-YB15	143	1	Phytozome
			Os01g61810	OsaNF-YB16	126	2	Phytozome
			Os01g70890	OsaNF-YB17	177	0	Phytozome
			Os05g49780	OsaNF-YB18	141	3	Phytozome
			Os01g70880	OsaNF-YB17	144	0	Phytozome
			Os02g49410	OsaNF-YB18	186	1	Phytozome
20	Musa acuminata	16	GSMUAAchr3G04310	MacNFYB1	212	0	Phytozome
			GSMUAAchr6G02820	MacNFYB2	169	0	Phytozome
			GSMUAAchrUnrandomG19870	MacNFYB3	201	0	Phytozome
			GSMUAAchr2G13670	MacNFYB4	167	1	Phytozome
			GSMUAAchr4G27850	MacNFYB5	193	1	Phytozome
			GSMUAAchr8G17450	MacNFYB6	194	3	Phytozome
			GSMUAAchr11G24630	MacNFYB7	131	1	Phytozome
			GSMUAAchr5G28380	MacNFYB8	139	1	Phytozome
			GSMUAAchr11G05710	MacNFYB9	166	0	Phytozome
			GSMUAAchr8G28050	MacNFYB10	157	1	Phytozome
			GSMUAAchr5G17480	MacNFYB11	161	0	Phytozome
			GSMUAAchr8G10020	MacNFYB12	175	0	Phytozome
			GSMUAAchr8G21910	MacNFYB13	118	0	Phytozome
			GSMUAAchr9G09260	MacNFYB14	175	1	Phytozome
			GSMUAAchr8G05300	MacNFYB15	153	1	Phytozome
			GSMUAAchr6G35500	MacNFYB16	142	1	Phytozome
	Eudicots
21	Aquilegia coerulea	5	Aco11000016	AcoLEC1A	224	1	Phytozome
			Aco00500328	AcoLEC1B	221	1	Phytozome
			Aco02700124	AcoNFYB21	157	4	Phytozome
			Aco00300805	AcoNF-YB12	171	0	Phytozome
			Aco01700275	AcoNF-YB13	171	0	Phytozome
22	Nelumbo nucifera	11	NNU023916-RA	NnuNFYB11	234	1	Phytozome
			NNU005227-RA	NnuNFYB12	199	0	Phytozome
			NNU010177-RA	NnuNFYB13	192	0	Phytozome
			NNU005217-RA	NnuNFYB14	208	0	Phytozome
			NNU015841-RA	NnuNFYB15	209	0	Phytozome
			NNU015351-RA	NnuNFYB16	179	0	Phytozome
			NNU009283-RA	NnuNFYB17	207	0	Phytozome
			NNU015895-RA	NnuNFYB18	206	0	Phytozome
			NNU024602-RA	NnuNFYB19	171	2016-03-04	Phytozome
			NNU005601-RA	NnuNFYB110	156	2	Phytozome
			NNU021998-RA	NnuNFYB111	146	2	Phytozome
23	Kalanchoe marnieriana	38	Kalax.0643s0026	KmaNFYB11	238	1	Phytozome
			Kalax.0060s0051	KmaNFYB12	177	0	Phytozome
			Kalax.0351s0022	KmaNFYB13	235	1	Phytozome
			Kalax.0485s0040	KmaNFYB14	240	2	Phytozome
			Kalax.0009s0245	KmaNFYB15	180	6	Phytozome
			Kalax.1373s0003	KmaNFYB16	135	0	Phytozome
			Kalax.0046s0094	KmaNFYB17	135	0	Phytozome
			Kalax.0111s0080	KmaNFYB18	175	0	Phytozome
			Kalax.0095s0022	KmaNFYB19	173	0	Phytozome
			Kalax.0007s0059	KmaNFYB110	176	5	Phytozome
			Kalax.0183s0031	KmaNFYB111	180	6	Phytozome
			Kalax.0738s0018	KmaNFYB112	181	6	Phytozome
			Kalax.0485s0042	KmaNFYB113	167	0	Phytozome
			Kalax.0351s0020	KmaNFYB114	171	0	Phytozome
			Kalax.0643s0030	KmaNFYB115	168	0	Phytozome
			Kalax.0060s0047	KmaNFYB116	168	0	Phytozome
			Kalax.0637s0007	KmaNFYB117	176	5	Phytozome
			Kalax.0329s0055	KmaNFYB118	176	5	Phytozome
			Kalax.0106s0064	KmaNFYB119	174	4	Phytozome
			Kalax.0018s0075	KmaNFYB120	205	0	Phytozome
			Kalax.1004s0001	KmaNFYB121	214	0	Phytozome
			Kalax.0895s0003	KmaNFYB122	176	4	Phytozome
			Kalax.0042s0024	KmaNFYB123	212	0	Phytozome
			Kalax.0395s0004	KmaNFYB124	206	0	Phytozome
			Kalax.1191s0008	KmaNFYB125	172	1	Phytozome
			Kalax.0210s0016	KmaNFYB126	185	0	Phytozome
			Kalax.0081s0101	KmaNFYB127	147	1	Phytozome
			Kalax.0638s0010	KmaNFYB128	185	0	Phytozome
			Kalax.1014s0002	KmaNFYB129	155	2	Phytozome
			Kalax.0484s0009	KmaNFYB130	137	0	Phytozome
			Kalax.0254s0016	KmaNFYB131	168	2	Phytozome
			Kalax.0229s0054	KmaNFYB132	187	0	Phytozome
			Kalax.0348s0014	KmaNFYB133	137	0	Phytozome
			Kalax.0379s0024	KmaNFYB134	166	0	Phytozome
			Kalax.0102s0032	KmaNFYB135	172	1	Phytozome
			Kalax.1055s0009	KmaNFYB136	164	0	Phytozome
			Kalax.0130s0087	KmaNFYB137	166	0	Phytozome
			Kalax.0062s0064	KmaNFYB138	125	1	Phytozome
24	Vitis vinifera	13	GSVIVG01002895001	VviNFYB11	211	1	Phytozome
			GSVIVG01014673001	VviNFYB12	210	0	Phytozome
			GSVIVG01014689001	VviNFYB13	209	1	Phytozome
			GSVIVG01016347001	VviNFYB14	176	4	Phytozome
			GSVIVG01025539001	VviNFYB15	161	4	Phytozome
			GSVIVG01022214001	VviNFYB16	291	0	Phytozome
			GSVIVG01025110001	VviNFYB17	133	2	Phytozome
			GSVIVG01017741001	VviNFYB18	138	0	Phytozome
			GSVIVG01014690001	VviNFYB19	215	1	Phytozome
			GSVIVG01010260001	VviNFYB110	152	0	Phytozome
			GSVIVG01031089001	VviNFYB111	147	0	Phytozome
			GSVIVG01010264001	VviNFYB112	152	0	Phytozome
			GSVIVG01010959001	VviNFYB113	128	0	Phytozome
25	Manihot esculenta	15	Manes.03G141500	MesNFYB11	243	1	Phytozome
			Manes.08G068800	MesNFYB12	195	0	Phytozome
			Manes.10G041500	MesNFYB13	174	5	Phytozome
			Manes.09G080600	MesNFYB14	177	5	Phytozome
			Manes.08G002900	MesNFYB15	179	5	Phytozome
			Manes.12G066300	MesNFYB16	201	0	Phytozome
			Manes.15G060400	MesNFYB17	181	0	Phytozome
			Manes.12G157600	MesNFYB18	207	0	Phytozome
			Manes.03G193600	MesNFYB19	140	0	Phytozome
			Manes.05G065300	MesNFYB110	161	0	Phytozome
			Manes.15G013700	MesNFYB111	158	0	Phytozome
			Manes.01G215700	MesNFYB112	172	0	Phytozome
			Manes.09G168700	MesNFYB113	141	0	Phytozome
			Manes.08G119800	MesNFYB114	154	0	Phytozome
			Manes.13G077500	MesNFYB115	182	1	Phytozome
26	Populus trichocarpa	18	Potri.006G005000	PtrNFYB11	228	1	Phytozome
			Potri.016G005600	PtrNFYB12	231	1	Phytozome
			Potri.010G216600.3	PtrNFYB13	174	4	Phytozome
			Potri.008G044800	PtrNFYB14	176	4	Phytozome
			Potri.016G085000.3	PtrNFYB15	176	5	Phytozome
			Potri.014G167800	PtrNFYB16	195	1	Phytozome
			Potri.016G006100	PtrNFYB17	197	0	Phytozome
			Potri.001G367500	PtrNFYB18	167	0	Phytozome
			Potri.007G082200	PtrNFYB19	224	0	Phytozome
			Potri.005G083400	PtrNFYB110	295	1	Phytozome
			Potri.006G005500	PtrNFYB111	214	0	Phytozome
			Potri.005G065300	PtrNFYB112	211	0	Phytozome
			Potri.008G210300	PtrNFYB113	150	0	Phytozome
			Potri.008G217900	PtrNFYB114	150	0	Phytozome
			Potri.014G132600	PtrNFYB115	176	0	Phytozome
			Potri.013G019600	PtrNFYB116	149	0	Phytozome
			Potri.005G027400	PtrNFYB117	149	0	Phytozome
			Potri.013G019500	PtrNFYB118	143	0	Phytozome
27	Arabidopsis thaliana	13	AT2G38880	AthNFYB1	141	4	Phytozome
			AT5G47640	AthNFYB2	190	0	Phytozome
			AT4G14540	AthNFYB3	161	0	Phytozome
			AT1G09030	AthNFYB4	139	0	Phytozome
			AT2G47810	AthNFYB5	160	0	Phytozome
			AT5G47670	AthL1L	234	1	Phytozome
			AT2G13570	AthNFYB7	215	0	Phytozome
			AT2G37060	AthNFYB8	173	4	Phytozome
			AT1G21970	AthLEC1	238	1	Phytozome
			AT3G53340	AthNFYB10	176	5	Phytozome
28	Brassica rapa	20	Brara.G01055	BraNFYB1	230	1	Phytozome
			Brara.I03350	BraNFYB2	221	1	Phytozome
			Brara.I02003	BraNFYB3	209	1	Phytozome
			Brara.F03525	BraNFYB4	231	1	Phytozome
			Brara.H02261	BraNFYB5	184	1	Phytozome
			Brara.B02997	BraNFYB6	186	0	Phytozome
			Brara.A03094	BraNFYB7	158	0	Phytozome
			Brara.C03591	BraNFYB8	190	0	Phytozome
			Brara.E02549	BraNFYB9	170	0	Phytozome
			Brara.I02001	BraNFYB10	184	0	Phytozome
			Brara.C01856	BraNFYB11	175	5	Phytozome
			Brara.E00654	BraNFYB12	143	4	Phytozome
			Brara.I03626	BraNFYB13	180	5	Phytozome
			Brara.D02253	BraNFYB14	176	5	Phytozome
			Brara.C04075	BraNFYB15	209	0	Phytozome
			Brara.C01981	BraNFYB16	139	3	Phytozome
			Brara.E00012	BraNFYB17	155	0	Phytozome
			Brara.C02376	BraNFYB18	156	0	Phytozome
			Brara.I00952	BraNFYB19	208	0	Phytozome
			Brara.F00572	BraNFYB20	132	0	Phytozome
29	Glycine max	32	Glyma.03G080700	GmaLEC1A	174	0	Phytozome
			Glyma.07G268100	GmaLEC1B	223	1	Phytozome
			Glyma.17G005600	GmaLEC1C	226	1	Phytozome
			Glyma.20G000600	GmaLEC1D	168	0	Phytozome
			Glyma.02G087200	GmaNFYB5	226	0	Phytozome
			Glyma.02G154000	GmaNFYB6	148	0	Phytozome
			Glyma.02G300200	GmaNFYB7	165	0	Phytozome
			Glyma.03G091700	GmaNFYB8	108	0	Phytozome
			Glyma.03G177700	GmaNFYB9	171	5	Phytozome
			Glyma.05G085900	GmaNFYB10	78	1	Phytozome
			Glyma.05G183200	GmaNFYB11	225	0	Phytozome
			Glyma.05G193300	GmaNFYB12	207	0	Phytozome
			Glyma.07G180300	GmaNFYB13	231	0	Phytozome
			Glyma.07G249000	GmaNFYB14	121	0	Phytozome
			Glyma.08G001300	GmaNFYB15	221	0	Phytozome
			Glyma.08G141000	GmaNFYB16	236	0	Phytozome
			Glyma.08G329300	GmaNFYB17	191	0	Phytozome
			Glyma.09G014100	GmaNFYB18	177	0	Phytozome
			Glyma.09G046200	GmaNFYB19	117	1	Phytozome
			Glyma.10G020100	GmaNFYB20	145	0	Phytozome
			Glyma.10G048900	GmaNFYB21	160	3	Phytozome
			Glyma.10G153500	GmaNFYB22	141	0	Phytozome
			Glyma.10G192000	GmaNFYB23	174	5	Phytozome
			Glyma.13G003600	GmaNFYB24	113	1	Phytozome
			Glyma.15G118800	GmaNFYB25	171	0	Phytozome
			Glyma.15G153900	GmaNFYB26	144	0	Phytozome
			Glyma.17G025300	GmaNFYB27	123	0	Phytozome
			Glyma.18G077500	GmaNFYB28	188	0	Phytozome
			Glyma.19G178500	GmaNFYB29	163	4	Phytozome
			Glyma.20G198500	GmaNFYB30	173	5	Phytozome
			Glyma.20G234900	GmaNFYB31	138	0	Phytozome
			Glyma.U009700	GmaNFYB32	108	0	Phytozome

## Sheet: Table S4 Primer list
Primer using in this study
Primer name	Sequences
qRT-PCR
SmoAFLA-S	TTGATTGCGAGAGGAGGAAAC
SmoAFLA-A	CAGTGAAGCTAAGCCCAGTATC
SmoAFLB-S	AGGGCTTGCAGAACAAGAA
SmoAFLB-A	CGACAAGTAGGGAAGTTGAGAC
SmoAFLC-S	GGATCTGACCACCGCATATAA
SmoAFLC-A	TGATAAACTCTCCCGTGTTCTC
AcaAFLA-S	AGACTCGTCGACCTCATCTT
AcaAFLA-A	CAAGGATGGAAGCAGGGATATT
AcaAFLB-S	GTCTGGGTCCATCAGCAATAA
AcaAFLB-A	CCCACCATAAGTGGTGAGAAG
AcaAFLC-S	ATTGTGTCGCAGTCCAAGAG
AcaAFLC-A	GCGATGAGAGCGAAGTAGAAA
Genome walking for Promoter sequences
SmoLEC1P2000F+15bp	cggtacccggggatccGTAATGTGAAACGTGGCCAGACAC
SmoLEC1P2000R+15bp	ctcagatctaccatggCGTCGCCGCCCCTCCTACAA
AcaLEC1P2000F+15bp	cggtacccggggatccCTAGTTGACACTACGAAAAATGATTGTGGTTC
AcaLEC1P2000R+15bp	ctcagatctaccatggTGGAGGGGGGGGGACTG
