# Supplementary material for: Evolutionary Analysis of the LAFL Genes Involved in the Land Plant Seed Maturation Program
Source: Front Plant Sci. 2017 Apr 4;8:439. doi: 10.3389/fpls.2017.00439 (PMC5379062; doi:10.3389/fpls.2017.00439)
Supplement: Supplementary file 3 [file Data_Sheet_3.xlsx]

## Sheet: Table S5-1
Table S5 (1-4) The cis-element prediction of the 1.5 kb fragment containing promoter and 5′ UTR of 40 LEC1-type genes
Accession no.	IUPAC	Start position	End position	Strand	Sequence		Seq. name	IUPAC	Start position	End position	Strand	Sequence		Seq. name	IUPAC	Start position	End position	Strand	Sequence		Seq. name	IUPAC	Start position	End position	Strand	Sequence		Seq. name	IUPAC	Start position	End position	Strand	Sequence		Seq. name	IUPAC	Start position	End position	Strand	Sequence		Seq. name	IUPAC	Start position	End position	Strand	Sequence		Seq. name
SpoLEC1B P1500	P$MYB1AT	1503	1508	+	TAACCA		SpoLEC1A P1500	P$MYBGAHV	1509	1515	-	TAACAAA		MacNFYB1 P1500	P$BIHD1OS	1524	1528	+	TGTCA		AncoNFYB1 P1500	P$ANAERO1CONSENSUS	503	509	+	AAACAAA		BdiNFYB1 P1500	P$REALPHALGLHCB21	515	525	+	AACCAAGCTAG		OsaLEC1AP1500	P$SP8BFIBSP8BIB	1512	1518	+	TACTATT		GmaLEC1DP1500	P$TATABOX2	1503	1509	-	TATAAAT		GmaLEC1AP1500
	P$REALPHALGLHCB21	1504	1514	+	AACCAATATGA			P$IBOXCORE	1511	1517	-	GATAACA			P$P1BS	1529	1536	+	GCATATAC			P$BOXIINTPATPB	510	515	-	ATAGAA			P$CGACGOSAMY3	554	558	-	CGACG			P$GT1GMSCAM4	1519	1524	-	GAAAAA			P$OSE1ROOTNODULE	1518	1524	+	AAAGATC
	P$CCAATBOX1	1506	1510	+	CCAAT			P$SREATMSD	1512	1518	+	GTTATCC			P$P1BS	1529	1536	-	GTATATGC			P$TATABOX2	517	523	+	TATAAAT			P$CANBNNAPA	561	569	+	CGAACACCA			P$BOXIINTPATPB	1522	1527	-	ATAGAA			P$PYRIMIDINEBOXOSRAM	1542	1547	-	CCTTTT
	P$CEREGLUBOX1PSLEGA	1603	1611	+	TGTTAAAGT			P$MYBST1	1513	1519	-	AGGATAA			P$CACGTGMOTIF	1532	1544	-	CAGCACGTGTATA			P$SP8BFIBSP8BIB	542	548	-	TACTATT			P$MYBPLANT	565	575	+	CACCAAACCAC			P$TAAAGSTKST1	1541	1547	+	CTTAAAG			P$RAV1AAT	1548	1552	-	CAACA
	P$TAAAGSTKST1	1604	1610	+	GTTAAAG			P$OSE2ROOTNODULE	1530	1534	+	CTCTT			P$CACGTGMOTIF	1533	1545	+	ATACACGTGCTGA			P$TBOXATGAPB	561	566	+	ACTTTG			P$SV40COREENHAN	568	575	-	GTGGTTTG			P$NTBBF1ARROLB	1542	1548	-	ACTTTAA			P$RYREPEATBNNAPA	1559	1569	+	GGCATGCAGGG
	P$NTBBF1ARROLB	1605	1611	-	ACTTTAA			P$OSE2ROOTNODULE	1546	1550	+	CTCTT			P$DPBFCOREDCDC3	1535	1541	+	ACACGTG			P$NAPINMOTIFBN	596	602	+	TACACAT			P$MYB1AT	569	574	+	AAACCA			P$WBBOXPCWRKY1	1551	1565	+	TTTGACTTTGACCAA			P$INTRONLOWER	1563	1568	+	TGCAGG
	P$WUSATAg	1619	1625	-	TTAATGG			P$ANAERO2CONSENSUS	1560	1565	-	AGCAGC			P$WBOXNTCHN48	1541	1555	+	GCTGACTCGACCCCC			P$-10PEHVPSBD	606	611	+	TATTCT			P$CCAATBOX1	589	593	-	CCAAT			P$TBOXATGAPB	1555	1560	+	ACTTTG			P$CCAATBOX1	1594	1598	-	CCAAT
	P$PREATPRODH	1629	1634	-	ACTCAT			P$GT1GMSCAM4	1584	1589	-	GAAAAA			P$INTRONLOWER	1556	1561	-	TGCAGG			P$WBOXATNPR1	615	629	-	GTTGACTTAACTCTC			P$CCA1ATLHCB1	595	602	+	AAAAATCT			P$ELRECOREPCRP1	1557	1571	+	TTTGACCAAAATCAA			P$EECCRCAH1	1620	1626	-	GAGTTTC
	P$WBOXHVISO1	1631	1645	-	AATGACTATAAACTC			P$BOXIINTPATPB	1597	1602	+	ATAGAA			P$ELRECOREPCRP1	1566	1580	+	ATTGACCATTTTGGA			P$CAREOSREP1	626	631	+	CAACTC			P$WBOXHVISO1	631	645	-	TATGACTTTCAGAAA			P$REALPHALGLHCB21	1576	1586	-	AACCAAAAAAT			P$WBBOXPCWRKY1	1639	1653	-	TTTGACTATCTATAC
	P$IBOXCORE	1644	1650	-	GATAAAA			P$-10PEHVPSBD	1599	1604	-	TATTCT			P$TAAAGSTKST1	1588	1594	+	AGTAAAG			P$IBOXCORE	634	640	+	GATAAAC			P$EECCRCAH1	636	642	-	GACTTTC			P$MYB1AT	1582	1587	-	AAACCA			P$CCAATBOX1	1655	1659	-	CCAAT
	P$ANAERO3CONSENSUS	1649	1655	+	TCATCAC			P$BOXIINTPATPB	1602	1607	+	ATAGAA			P$NTBBF1ARROLB	1589	1595	-	ACTTTAC			P$OSE1ROOTNODULE	657	663	+	AAAGATA			P$RAV1BAT	648	660	-	CAACACCTGAGAA			P$BIHD1OS	1589	1593	+	TGTCA			P$MYB1LEPR	1666	1672	-	GTTAGTT
	P$QARBNEXTA	1651	1663	-	GTGAACGTGTGAT			P$WBOXHVISO1	1643	1657	-	CATGACTTGGAATAA			P$RYREPEATLEGUMINBOX	1592	1602	-	TACATGCACTT			P$IBOXCORE	660	666	+	GATAAAC			P$DPBFCOREDCDC3	652	658	-	ACACCTG			P$ABRELATERD	1632	1644	+	GTAGACGTGCTCC			P$MYBATRD2	1668	1674	+	CTAACCA
	P$-300ELEMENT	1661	1669	-	TGAAAAGTG			P$ABREOSRAB21	1659	1671	-	CCCAACGTGCGCA			P$MYBGAHV	1601	1607	+	TAACAAA			P$BIHD1OS	670	674	+	TGTCA			P$RAV1AAT	656	660	-	CAACA			P$RYREPEATBNNAPA	1646	1656	+	TTCATGCAGGC			P$SV40COREENHAN	1668	1675	-	GTGGTTAG
	P$-10PEHVPSBD	1674	1679	-	TATTCT			P$SORLIP1AT	1685	1697	+	GTGTAAGCCACTA			P$INTRONLOWER	1622	1627	+	TGCAGG			P$SITEIIATCYTC	675	685	-	TGGGCTGTAAA			P$NAPINMOTIFBN	667	673	-	TACACAT			P$INTRONLOWER	1650	1655	+	TGCAGG			P$MYB1AT	1669	1674	+	TAACCA
	P$BIHD1OS	1710	1714	+	TGTCA			P$CCA1ATLHCB1	1697	1704	-	AAAAATCT			P$OSE2ROOTNODULE	1651	1655	-	CTCTT			P$CGCGBOXAT	712	717	+	ACGCGG			P$CCAATBOX1	680	684	+	CCAAT			P$GT1GMSCAM4	1662	1667	+	GAAAAA			P$MYB1AT	1681	1686	+	AAACCA
	P$EECCRCAH1	1741	1747	+	GAGTTTC			P$GT1GMSCAM4	1700	1705	-	GAAAAA			P$CCAATBOX1	1669	1673	+	CCAAT			P$CGCGBOXAT	712	717	-	CCGCGT			P$WBOXHVISO1	738	752	+	AGTGACTCATTTGTT			P$CANBNNAPA	1674	1682	+	CTAACACGC			P$SORLIP1AT	1688	1700	+	AATTTGGCCACTA
	P$REALPHALGLHCB21	1750	1760	-	AACCAATCTTT			P$CGACGOSAMY3	1722	1726	-	CGACG			P$RYREPEATGMGY2	1670	1680	-	TGCATGCATTG			P$GT2OSPHYA	714	722	+	GCGGTAATT			P$GLMHVCHORD	739	747	+	GTGACTCAT			P$OSE2ROOTNODULE	1716	1720	-	CTCTT			P$NRRBNEXTA	1699	1706	+	TAGTGGAT
	P$OSE1ROOTNODULE	1750	1756	+	AAAGATT			P$SP8BFIBSP8BIB	1729	1735	+	TACTATT			P$RYREPEATBNNAPA	1673	1683	+	TGCATGCAAAG			P$GT1CORE	717	727	-	GGGTTAATTAC			P$GCN4OSGLUB1	739	747	-	ATGAGTCAC			P$OSE2ROOTNODULE	1722	1726	+	CTCTT			P$CCAATBOX1	1708	1712	+	CCAAT
	P$CCAATBOX1	1754	1758	-	CCAAT			P$CANBNNAPA	1749	1757	-	CGAACACAT			P$PROLAMINBOXOSGLUB1	1677	1685	+	TGCAAAGAT			P$SEF3MOTIFGM	723	728	+	AACCCA			P$PREATPRODH	742	747	+	ACTCAT			P$TATABOX4	1728	1734	+	TATATAA			P$TATAPVTRNALEU	1729	1741	+	GTTTATATATATG
	P$CCA1ATLHCB1	1792	1799	-	AACAATCT			P$P1BS	1760	1767	+	GTATATGC			P$OSE1ROOTNODULE	1680	1686	+	AAAGATG			P$CCAATBOX1	726	730	+	CCAAT			P$ANAERO1CONSENSUS	747	753	-	AAACAAA			P$IBOXCORE	1765	1771	-	GATAAAT			P$TATABOX4	1731	1737	-	TATATAA
	P$WUSATAg	1849	1855	+	TTAATGG			P$P1BS	1760	1767	-	GCATATAC			P$EECCRCAH1	1688	1694	+	GATTTCC			P$DPBFCOREDCDC3	747	753	+	ACACCGG			P$EECCRCAH1	779	785	-	GAGTTCC			P$LECPLEACS2	1786	1793	-	TAAAATAT			P$RAV1BAT	1757	1769	-	TAGCACCTGGCCG
	P$MYBPLANT	1853	1863	-	AACCTAACCCA			P$REALPHALGLHCB21	1780	1790	-	AACCAAGTTCA			P$NAPINMOTIFBN	1697	1703	+	TACACAT			P$REALPHALGLHCB21	781	791	-	AACCAAAACAT			P$OSE2ROOTNODULE	783	787	+	CTCTT			P$LTRE1HVBLT49	1795	1800	-	CCGAAA			P$TBOXATGAPB	1778	1783	+	ACTTTG
	P$SEF3MOTIFGM	1853	1858	-	AACCCA			P$MYBATRD2	1786	1792	-	CTAACCA			P$SURECOREATSULTR11	1715	1721	-	GAGACTG			P$MYB1AT	787	792	-	AAACCA			P$CGCGBOXAT	794	799	+	CCGCGG			P$TATABOXOSPAL	1848	1854	-	TATTTAA			P$BIHD1OS	1782	1786	+	TGTCA
	P$MYB26PS	1855	1865	+	GGTTAGGTTAC			P$MYB1AT	1786	1791	-	TAACCA			P$MYB1AT	1769	1774	+	TAACCA			P$-300ELEMENT	801	809	+	TGAAAAGGT			P$CGCGBOXAT	794	799	-	CCGCGG			P$TAAAGSTKST1	1851	1857	+	AATAAAG			P$CELLCYCLESC	1787	1794	-	CACGAAAA
	P$PYRIMIDINEBOXOSRAM	1889	1894	+	CCTTTT			P$EECCRCAH1	1794	1800	-	GAATTCC			P$SURECOREATSULTR11	1786	1792	-	GAGACTG			P$PYRIMIDINEBOXOSRAM	803	808	-	CCTTTT			P$NRRBNEXTA	813	820	-	TAGTGGAT			P$OSE2ROOTNODULE	1855	1859	-	CTCTT			P$ANAERO3CONSENSUS	1849	1855	+	TCATCAC
	P$ANAERO1CONSENSUS	1892	1898	-	AAACAAA			P$CPBCSPOR	1804	1809	-	TATTAG			P$SORLIP1AT	1818	1830	+	CGTCGTGCCACTT			P$QELEMENTZMZM13	804	818	+	AAAGGTCACTTCCGC			P$WBOXATNPR1	836	850	-	CTTGACTACAGGCTG			P$TRANSINITDICOTS	1877	1884	-	AATATGGC			P$WBOXATNPR1	1867	1881	-	CTTGACAACATTCCA
	P$RAV1AAT	1905	1909	+	CAACA			P$S1FSORPL21	1806	1813	-	ATGGTATT			P$CGACGOSAMY3	1818	1822	-	CGACG			P$LTRECOREATCOR15	818	824	+	CCCGACT			P$MYBST1	858	864	+	AGGATAC			P$CPBCSPOR	1881	1886	+	TATTAG			P$RAV1AAT	1872	1876	-	CAACA
	P$LECPLEACS2	1933	1940	+	TAAAATAT			P$S1FBOXSORPS1L21	1808	1813	-	ATGGTA			P$CCAATBOX1	1837	1841	+	CCAAT			P$ANAERO2CONSENSUS	841	846	-	AGCAGC			P$S1FBOXSORPS1L21	862	867	-	ATGGTA			P$-10PEHVPSBD	1885	1890	-	TATTCT			P$BIHD1OS	1875	1879	+	TGTCA
	P$ANAERO1CONSENSUS	1960	1966	-	AAACAAA			P$REBETALGLHCB21	1820	1826	+	CGGATAA			P$ASF1MOTIFCAMV	1844	1856	+	CTATGTGACGAGA			P$OSE2ROOTNODULE	864	868	+	CTCTT			P$DPBFCOREDCDC3	891	897	-	ACACAGG			P$GT1CORE	1892	1902	-	CGGTTAATGAT			P$GT1GMSCAM4	1912	1917	-	GAAAAA
	P$WUSATAg	1977	1983	-	TTAATGG			P$SREATMSD	1821	1827	-	TTTATCC			P$TAAAGSTKST1	1861	1867	+	TATAAAG			P$GT1CORE	891	901	+	TGGTTAATCTG			P$LTRECOREATCOR15	895	901	-	TCCGACA			P$MYB1LEPR	1929	1935	+	GTTAGTT			P$OSE1ROOTNODULE	1919	1925	-	AAAGATA
	P$TAAAGSTKST1	1979	1985	+	ATTAAAG			P$IBOXCORE	1822	1828	+	GATAAAA			P$NTBBF1ARROLB	1862	1868	-	ACTTTAT			P$MYB1AT	891	896	-	TAACCA			P$LTRECOREATCOR15	905	911	+	TCCGACC			P$ABRELATERD	1939	1951	-	TTATACGTGTGCT			P$ANAERO1CONSENSUS	1952	1958	-	AAACAAA
	P$MYB1AT	1987	1992	+	AAACCA			P$LECPLEACS2	1824	1831	+	TAAAATAT			P$CTRMCAMV35S	1906	1914	-	TCTCTCTCT			P$BIHD1OS	911	915	-	TGTCA			P$NTBBF1ARROLB	920	926	+	ACTTTAT			P$ZDNAFORMINGATCAB1	1942	1949	-	ATACGTGT			P$RAV1AAT	2013	2017	-	CAACA
	P$CCAATBOX1	1992	1996	-	CCAAT			P$EVENINGAT	1825	1833	+	AAAATATCT			P$REALPHALGLHCB21	1920	1930	+	AACCAAAGGCG			P$DPBFCOREDCDC3	913	919	+	ACACAAG			P$IBOXCORE	921	927	-	GATAAAG			P$ARFAT	1959	1965	+	TTGTCTC			P$CGCGBOXAT	2017	2022	+	GCGCGC
	P$TATABOX2	1999	2005	-	TATAAAT			P$RAV1AAT	1842	1846	-	CAACA			P$INTRONLOWER	1958	1963	+	TGCAGG			P$LTRECOREATCOR15	925	931	+	CCCGACC			P$TAAAGSTKST1	921	927	-	GATAAAG			P$SURECOREATSULTR11	1959	1965	-	GAGACAA			P$CGCGBOXAT	2017	2022	-	GCGCGC
	P$ARFAT	2008	2014	-	TTGTCTC			P$TGACGTVMAMY	1859	1871	+	CCTACTGACGTGA			P$-10PEHVPSBD	1997	2002	-	TATTCT			P$DPBFCOREDCDC3	939	945	+	ACACGAG			P$IBOXCORE	943	949	-	GATAACC			P$SEBFCONSSTPR10A	1959	1965	+	TTGTCTC			P$ANAERO2CONSENSUS	2021	2026	-	AGCAGC
	P$SURECOREATSULTR11	2008	2014	+	GAGACAA			P$HEXMOTIFTAH3H4	1861	1873	-	TTTCACGTCAGTA			P$MYBST1	2002	2008	-	GGGATAT			P$DRE2COREZMRAB17	951	957	+	ACCGACA			P$MYBST1	956	962	+	AGGATAG			P$AMYBOX1	1964	1970	-	TAACAGA			P$ANAERO2CONSENSUS	2024	2029	-	AGCAGC
	P$SEBFCONSSTPR10A	2008	2014	-	TTGTCTC			P$ABRELATERD	1862	1874	+	ACTGACGTGAAAA			P$PYRIMIDINEBOXOSRAM	2020	2025	+	CCTTTT			P$LTREATLTI78	951	957	+	ACCGACA			P$SORLIP1AT	983	995	-	TTTTTTGCCACCC			P$PREATPRODH	1974	1979	-	ACTCAT			P$OSE1ROOTNODULE	2079	2085	-	AAAGATG
	P$OCTAMOTIF2	2019	2026	-	CGCGGCAT			P$WBOXHVISO1	1891	1905	+	TATGACTTACGGATT			P$CTRMCAMV35S	2025	2033	+	TCTCTCTCT			P$TAAAGSTKST1	971	977	+	CGTAAAG			P$MYB1AT	1005	1010	+	TAACCA			P$MYB1LEPR	1978	1984	+	GTTAGTT			P$SORLIP1AT	2083	2095	+	TTTGAAGCCACAA
	P$CGCGBOXAT	2022	2027	+	CCGCGT			P$EECCRCAH1	1894	1900	+	GACTTAC			P$CTRMCAMV35S	2027	2035	+	TCTCTCTCT			P$NTBBF1ARROLB	972	978	-	ACTTTAC			P$TATABOX2	1025	1031	+	TATAAAT			P$GT1GMSCAM4	1987	1992	-	GAAAAA			P$RYREPEATGMGY2	2095	2105	-	CACATGCATAT
	P$CGCGBOXAT	2022	2027	-	ACGCGG			P$WBOXATNPR1	1953	1967	+	ATTGACACGTGTAGT			P$CTRMCAMV35S	2029	2037	+	TCTCTCTCT			P$BOXLCOREDCPAL	987	993	+	ACCTTCC			P$SORLIP1AT	1026	1038	+	ATAAATGCCACAC			P$MYBGAHV	1998	2004	-	TAACAAA			P$MYCATRD2	2099	2105	-	CACATGC
	P$ARFAT	2045	2051	+	TTGTCTC			P$GADOWNAT	1954	1966	-	CTACACGTGTCAA			P$CTRMCAMV35S	2031	2039	+	TCTCTCTCT			P$IBOXCORE	1017	1023	-	GATAATT			P$MYB1AT	1046	1051	-	AAACCA			P$MYBGAHV	2003	2009	+	TAACAAA			P$MYCATERD	2100	2106	+	CATGTGG
	P$SURECOREATSULTR11	2045	2051	-	GAGACAA			P$CACGTGMOTIF	1955	1967	+	TGACACGTGTAGT			P$MYCATERD	2043	2049	-	CATGTGC			P$CATATGGMSAUR	1043	1048	+	CATATG			P$LTRECOREATCOR15	1063	1069	-	TCCGACA			P$QARBNEXTA	2011	2023	-	TAAAACGTGTTTA			P$SV40COREENHAN	2103	2110	+	GTGGAAAG
	P$SEBFCONSSTPR10A	2045	2051	+	TTGTCTC			P$BIHD1OS	1955	1959	-	TGTCA			P$MYCATRD2	2044	2050	+	CACATGA			P$CATATGGMSAUR	1043	1048	-	CATATG			P$REBETALGLHCB21	1066	1072	+	CGGATAA			P$RBCSCONSENSUS	2043	2049	-	AATCCAA			P$OSE1ROOTNODULE	2127	2133	-	AAAGATT
	P$TATABOX3	2057	2063	+	TATTAAT			P$DPBFCOREDCDC3	1957	1963	+	ACACGTG			P$PREATPRODH	2047	2052	-	ACTCAT			P$WBOXATNPR1	1054	1068	-	ATTGACAACACACAG			P$SREATMSD	1067	1073	-	GTTATCC			P$MYB1AT	2061	2066	+	AAACCA			P$GT1GMSCAM4	2132	2137	-	GAAAAA
	P$TATABOX3	2058	2064	-	TATTAAT			P$DPBFCOREDCDC3	1958	1964	-	ACACGTG			P$PALBOXAPC	2065	2071	+	CCGTCCG			P$RAV1AAT	1059	1063	-	CAACA			P$IBOXCORE	1068	1074	+	GATAACC			P$REALPHALGLHCB21	2062	2072	+	AACCAAATCAC			P$SURECOREATSULTR11	2146	2152	-	GAGACCC
	P$CGACGOSAMY3	2093	2097	-	CGACG			P$CGCGBOXAT	1971	1976	+	ACGCGT			P$MRNA3ENDTAH3	2087	2096	-	AATGGAAATG			P$BIHD1OS	1062	1066	+	TGTCA			P$SEF3MOTIFGM	1071	1076	+	AACCCA			P$CCAATBOX1	2073	2077	+	CCAAT			P$OSE2ROOTNODULE	2150	2154	+	CTCTT
	P$IBOXCORE	2106	2112	-	GATAACT			P$CGCGBOXAT	1971	1976	-	ACGCGT			P$MYB1AT	2100	2105	-	AAACCA			P$TATABOX4	1072	1078	-	TATATAA			P$MYBPZM	1073	1079	+	CCCAACC			P$OSE1ROOTNODULE	2075	2081	-	AAAGATT			P$L1BOXATPDF1	2154	2161	+	TAAATGCA
	P$SREATMSD	2107	2113	+	GTTATCC			P$OSE2ROOTNODULE	1994	1998	-	CTCTT			P$RYREPEATGMGY2	2119	2129	-	ATCATGCATCA			P$IBOXCORE	1083	1089	+	GATAAAC			P$REBETALGLHCB21	1079	1085	+	CGGATAC			P$MYBCOREATCYCB1	2090	2094	-	AACGG			P$EECCRCAH1	2159	2165	-	GAATTGC
	P$MYBST1	2108	2114	-	GGGATAA			P$AMYBOX1	2028	2034	+	TAACAGA			P$IBOXCORE	2127	2133	+	GATAATG			P$EECCRCAH1	1113	1119	+	GAATTAC			P$DPBFCOREDCDC3	1084	1090	+	ACACCCG			P$MYCATRD2	2100	2106	-	CACATGC			P$PYRIMIDINEBOXOSRAM	2170	2175	+	CCTTTT
	P$IBOXCORE	2114	2120	-	GATAATG			P$GAGAGMGSA1	2073	2091	+	GAGAGAGAGAGAGAGAGAG			P$CANBNNAPA	2143	2151	+	CCAACACAG			P$MYBST1	1151	1157	-	AGGATAT			P$MYBCOREATCYCB1	1088	1092	-	AACGG			P$MYCATERD	2101	2107	+	CATGTGA			P$MYB1AT	2187	2192	-	AAACCA
	P$TGTCACACMCUCUMISIN	2126	2132	-	TGTCACA			P$CTRMCAMV35S	2074	2082	-	TCTCTCTCT			P$RAV1AAT	2144	2148	+	CAACA			P$WBOXHVISO1	1153	1167	-	AATGACTCTTAGGAT			P$IBOXCORE	1092	1098	-	GATAATA			P$TGTCACACMCUCUMISIN	2103	2109	-	TGTCACA			P$SEF1MOTIF	2216	2224	-	ATATTTATT
	P$BIHD1OS	2128	2132	-	TGTCA			P$GAGAGMGSA1	2075	2093	+	GAGAGAGAGAGAGAGAGAG			P$WBOXHVISO1	2151	2165	-	AGTGACTGTGTTTAC			P$OSE2ROOTNODULE	1158	1162	-	CTCTT			P$NRRBNEXTA	1126	1133	+	TAGTGGAT			P$SEBFCONSSTPR10A	2104	2110	-	CTGTCAC			P$SP8BFIBSP8BIB	2225	2231	+	TACTATT
	P$CGCGBOXAT	2136	2141	+	CCGCGG			P$CTRMCAMV35S	2076	2084	-	TCTCTCTCT			P$RAV1AAT	2203	2207	-	CAACA			P$CCAATBOX1	1165	1169	-	CCAAT			P$TATCCAYMOTIFOSRAMY	1128	1134	-	TATCCAC			P$BIHD1OS	2105	2109	-	TGTCA			P$EECCRCAH1	2253	2259	-	GATTTAC
	P$CGCGBOXAT	2136	2141	-	CCGCGG			P$GAGAGMGSA1	2077	2095	+	GAGAGAGAGAGAGAGAGAG			P$TAAAGSTKST1	2229	2235	-	GCTAAAG			P$OSE2ROOTNODULE	1188	1192	+	CTCTT			P$TATCCACHVAL21	1128	1134	-	TATCCAC			P$ASF1MOTIFCAMV	2128	2140	+	AGCAGTGACGAAT			P$ANAERO1CONSENSUS	2292	2298	+	AAACAAA
	P$OSE2ROOTNODULE	2145	2149	-	CTCTT			P$CTRMCAMV35S	2078	2086	-	TCTCTCTCT			P$TAAAGSTKST1	2240	2246	-	TATAAAG			P$OSE2ROOTNODULE	1214	1218	+	CTCTT			P$MYBST1	1129	1135	+	TGGATAA			P$LECPLEACS2	2165	2172	+	TAAAATAT			P$ERELEE4	2299	2306	+	AATTCAAA
	P$IBOXCORENT	2149	2155	+	GATAAGG			P$GAGAGMGSA1	2079	2097	+	GAGAGAGAGAGAGAGAGAG			P$CCAATBOX1	2256	2260	-	CCAAT			P$GT1GMSCAM4	1227	1232	-	GAAAAA			P$SREATMSD	1130	1136	-	TTTATCC			P$-300ELEMENT	2198	2206	-	TGTAAAATT			P$TATABOXOSPAL	2313	2319	-	TATTTAA
	P$TAAAGSTKST1	2164	2170	+	CTTAAAG			P$CTRMCAMV35S	2080	2088	-	TCTCTCTCT			P$RBCSCONSENSUS	2257	2263	-	AATCCAA			P$GT1GMSCAM4	1233	1238	-	GAAAAA			P$IBOXCORE	1131	1137	+	GATAAAA			P$PYRIMIDINEBOXHVEPB	2245	2252	+	TTTTTTCC			P$TATABOX2	2322	2328	+	TATAAAT
	P$-10PEHVPSBD	2180	2185	+	TATTCT			P$GAGAGMGSA1	2081	2099	+	GAGAGAGAGAGAGAGAGAG			P$OSE2ROOTNODULE	2282	2286	-	CTCTT			P$EECCRCAH1	1258	1264	+	GAATTAC			P$CCA1ATLHCB1	1134	1141	+	AAAAATCT			P$GT1GMSCAM4	2246	2251	-	GAAAAA			P$EECCRCAH1	2337	2343	+	GATTTTC
	P$LECPLEACS2	2194	2201	+	TAAAATAT			P$CTRMCAMV35S	2082	2090	-	TCTCTCTCT			P$REALPHALGLHCB21	2288	2298	+	AACCAAAGCAC			P$XYLAT	1276	1283	-	ACAAAGAA			P$DPBFCOREDCDC3	1154	1160	+	ACACTGG			P$MYBCOREATCYCB1	2267	2271	-	AACGG			P$OSE2ROOTNODULE	2344	2348	-	CTCTT
	P$RAV1AAT	2202	2206	+	CAACA			P$GAGAGMGSA1	2083	2101	+	GAGAGAGAGAGAGAGAGAG			P$OSE2ROOTNODULE	2305	2309	+	CTCTT			P$RAV1AAT	1290	1294	-	CAACA			P$TATABOX2	1162	1168	+	TATAAAT			P$S1FBOXSORPS1L21	2277	2282	-	ATGGTA			P$WBOXHVISO1	2377	2391	+	CATGACTTTTTTCTC
	P$AACACOREOSGLUB1	2203	2209	+	AACAAAC			P$CTRMCAMV35S	2084	2092	-	TCTCTCTCT			P$RAV1AAT	2313	2317	-	CAACA			P$TAAAGSTKST1	1302	1308	-	CATAAAG			P$WBOXATNPR1	1181	1195	-	ATTGACAGCTTTAAT			P$MYBCOREATCYCB1	2283	2287	+	AACGG			P$GT1GMSCAM4	2384	2389	-	GAAAAA
	P$SORLIP1AT	2212	2224	+	AGTACCGCCACGA			P$GAGAGMGSA1	2085	2103	+	GAGAGAGAGAGAGAGAGAG			P$CPBCSPOR	2325	2330	+	TATTAG			P$BIHD1OS	1307	1311	-	TGTCA			P$TAAAGSTKST1	1181	1187	+	ATTAAAG			P$SORLIP2AT	2288	2298	+	CGGGCCATCGA			P$OSE2ROOTNODULE	2391	2395	+	CTCTT
	P$ABRELATERD	2238	2250	+	CGATACGTGAGAT			P$CTRMCAMV35S	2086	2094	-	TCTCTCTCT			P$MYBST1	2374	2380	+	GGGATAG			P$HDZIP2ATATHB2	1329	1337	-	TAATAATTA			P$BIHD1OS	1189	1193	+	TGTCA			P$-300ELEMENT	2308	2316	-	TGTAAAATT			P$DPBFCOREDCDC3	2393	2399	-	ACACAAG
	P$SP8BFIBSP8BIB	2250	2256	+	TACTATT			P$GAGAGMGSA1	2087	2105	+	GAGAGAGAGAGAGAGAGAG			P$IBOXCORE	2397	2403	-	GATAAAA			P$TATABOX3	1333	1339	+	TATTAAT			P$2SSEEDPROTBANAPA	1206	1214	+	CAAACACAC			P$SORLIP2AT	2315	2325	-	GGGGCCGCCTG			P$-300ELEMENT	2404	2412	+	TGAAAAATG
	P$SORLIP1AT	2293	2305	-	ATAAATGCCACGC			P$CTRMCAMV35S	2088	2096	-	TCTCTCTCT			P$SORLIP2AT	2402	2412	-	AGGGCCAGAGA			P$TAAAGSTKST1	1353	1359	+	ACTAAAG			P$MYBCOREATCYCB1	1217	1221	+	AACGG			P$GCCCORE	2317	2323	-	GGCCGCC			P$GT1GMSCAM4	2405	2410	+	GAAAAA
	P$-10PEHVPSBD	2308	2313	-	TATTCT			P$GAGAGMGSA1	2089	2107	+	GAGAGAGAGAGAGAGAGAG			P$OSE2ROOTNODULE	2415	2419	+	CTCTT			P$NTBBF1ARROLB	1354	1360	-	ACTTTAG			P$MYBCOREATCYCB1	1254	1258	+	AACGG			P$SORLIP1AT	2323	2335	+	CCCCTTGCCACCC			P$CCAATBOX1	2427	2431	-	CCAAT
	P$ARFAT	2324	2330	-	GTGTCTC			P$CTRMCAMV35S	2090	2098	-	TCTCTCTCT			P$ASF1MOTIFCAMV	2418	2430	+	TTTGTTGACGAAG			P$ANAERO1CONSENSUS	1367	1373	+	AAACAAA			P$CIACADIANLELHC	1261	1270	+	CAACAGAATC			P$SORLIP1AT	2359	2371	+	TAGGGGGCCACCT			P$IBOXCORE	2450	2456	+	GATAAAT
	P$SURECOREATSULTR11	2324	2330	+	GAGACAC			P$GAGA8HVBKN3	2091	2109	+	GAGAGAGAGAGAGAGAGGN			P$RAV1AAT	2420	2424	-	CAACA			P$AACACOREOSGLUB1	1368	1374	+	AACAAAC			P$RAV1AAT	1261	1265	+	CAACA			P$SORLIP2AT	2362	2372	+	GGGGCCACCTA			P$S1FBOXSORPS1L21	2483	2488	-	ATGGTA
	P$DPBFCOREDCDC3	2327	2333	+	ACACTTG			P$CTRMCAMV35S	2092	2100	-	TCTCTCTCT			P$WBOXATNPR1	2421	2435	+	GTTGACGAAGAAGTT			P$WBOXATNPR1	1378	1392	+	ATTGACAAATATATG			P$MYBCOREATCYCB1	1281	1285	-	AACGG			P$PYRIMIDINEBOXOSRAM	2374	2379	-	CCTTTT			P$MYB1AT	2500	2505	+	AAACCA
	P$BIHD1OS	2332	2336	+	TGTCA			P$CTRMCAMV35S	2094	2102	-	TCTCTCTCT			P$CCAATBOX1	2437	2441	-	CCAAT			P$BIHD1OS	1380	1384	-	TGTCA			P$RAV1AAT	1285	1289	-	CAACA			P$MYBPZM	2379	2385	-	CCCAACC			P$MYBPLANT	2501	2511	+	AACCAACCCAC
	P$ANAERO3CONSENSUS	2334	2340	+	TCATCAC			P$CTRMCAMV35S	2096	2104	-	TCTCTCTCT			P$TAAAGSTKST1	2448	2454	+	TATAAAG			P$PROLAMINBOXOSGLUB1	1391	1399	+	TGCAAAGCT			P$TATCCAOSAMY	1287	1293	-	TATCCAA			P$INTRONLOWER	2404	2409	+	TGCAGG			P$BOXLCOREDCPAL	2502	2508	+	ACCAACC
	P$BOXIINTPATPB	2346	2351	-	ATAGAA			P$CTRMCAMV35S	2098	2106	-	TCTCTCTCT			P$ANAERO2CONSENSUS	2454	2459	-	AGCAGC			P$GT1GMSCAM4	1425	1430	+	GAAAAA			P$MYBST1	1288	1294	+	TGGATAG			P$GCCCORE	2419	2425	+	TGCCGCC			P$SEF3MOTIFGM	2505	2510	+	AACCCA
	P$MYBST1	2354	2360	-	AGGATAG			P$CTRMCAMV35S	2129	2137	-	TCTCTCTCT			P$OSE2ROOTNODULE	2476	2480	+	CTCTT			P$REALPHALGLHCB21	1438	1448	+	AACCAAGCTCC			P$OSE2ROOTNODULE	1302	1306	+	CTCTT			P$GCCCORE	2422	2428	+	CGCCGCC			P$MYCATERD	2538	2544	-	CATGTGC
	P$TAAAGSTKST1	2397	2403	+	TATAAAG			P$CTRMCAMV35S	2131	2139	-	TCTCTCTCT			P$WBOXNTCHN48	2489	2503	-	TCTGACCTAATTTAG			P$MYB1AT	1464	1469	-	AAACCA			P$RAV1AAT	1309	1313	-	CAACA			P$OSE2ROOTNODULE	2430	2434	-	CTCTT			P$RYREPEATLEGUMINBOX	2539	2549	+	CACATGCACCC
	P$ABRELATERD	2411	2423	-	GACGACGTGAAGA			P$CTRMCAMV35S	2133	2141	-	TCTCTCTCT			P$QELEMENTZMZM13	2494	2508	+	TTAGGTCAGACTTGA			P$MYB1LEPR	1476	1482	+	GTTAGTT			P$EECCRCAH1	1313	1319	-	GATTTTC			P$INTRONLOWER	2471	2476	+	TGCAGG			P$MYCATRD2	2539	2545	+	CACATGC
	P$CGACGOSAMY3	2417	2421	-	CGACG			P$CTRMCAMV35S	2135	2143	-	TCTCTCTCT			P$OSE2ROOTNODULE	2514	2518	+	CTCTT			P$GT1CORE	1477	1487	-	TGGTTAACTAA			P$WBOXHVISO1	1337	1351	+	TGTGACTAACTAATT			P$SORLIP2AT	2473	2483	-	GGGGCCGCCTG			P$CTRMCAMV35S	2557	2565	+	TCTCTCTCT
	P$OSE2ROOTNODULE	2424	2428	+	CTCTT			P$MYB26PS	2193	2203	-	AGTTAGGTTTC			P$MYBCOREATCYCB1	2528	2532	-	AACGG			P$MYB1AT	1482	1487	+	TAACCA			P$DPBFCOREDCDC3	1371	1377	-	ACACAAG			P$GCCCORE	2475	2481	-	GGCCGCC			P$MYBCOREATCYCB1	2615	2619	-	AACGG
	P$MYB2AT	2441	2451	-	ATTCTAACTGG			P$MYBPLANT	2195	2205	+	AACCTAACTCA			P$RAV1AAT	2556	2560	-	CAACA			P$REALPHALGLHCB21	1483	1493	+	AACCAATAAAA			P$GT1GMSCAM4	1385	1390	-	GAAAAA			P$TAAAGSTKST1	2484	2490	-	GCTAAAG			P$QELEMENTZMZM13	2626	2640	+	AGAGGTCACACCATC
	P$OSE2ROOTNODULE	2464	2468	-	CTCTT			P$P1BS	2212	2219	+	GTATATTC			P$WBOXATNPR1	2557	2571	+	GTTGACTTGACTCAA			P$CCAATBOX1	1485	1489	+	CCAAT			P$TAAAGSTKST1	1398	1404	-	GTTAAAG			P$EECCRCAH1	2504	2510	+	GATTTTC			P$T/GBOXATPIN2	2690	2702	+	TCTAACGTGATTT
	P$GCCCORE	2501	2507	-	GGCCGCC			P$P1BS	2212	2219	-	GAATATAC			P$WBOXATNPR1	2562	2576	+	CTTGACTCAATCTGG			P$SORLIP1AT	1502	1514	-	TTTCATGCCACTC			P$NTBBF1ARROLB	1408	1414	+	ACTTTAC			P$INTRONLOWER	2516	2521	+	TGCAGG			P$ANAERO1CONSENSUS	2701	2707	-	AAACAAA
	P$LTRE1HVBLT49	2517	2522	+	CCGAAA			P$OSE2ROOTNODULE	2220	2224	-	CTCTT			P$GCN4OSGLUB1	2563	2571	-	TTGAGTCAA			P$TELOBOXATEEF1AA1	1515	1523	-	AAACCCTAA			P$TAAAGSTKST1	1409	1415	-	AGTAAAG			P$SORLIP2AT	2522	2532	+	GGGGCCTTTCG			P$ANAERO1CONSENSUS	2707	2713	-	AAACAAA
	P$RAV1BAT	2525	2537	-	TGTCACCTGTGGT			P$OSE2ROOTNODULE	2226	2230	-	CTCTT			P$ABRELATERD	2573	2585	-	TCGGACGTGCCAG			P$RYREPEATBNNAPA	1549	1559	-	TGCATGCAGAG			P$PROLAMINBOXOSGLUB1	1421	1429	-	TGCAAAGAG			P$SORLIP2AT	2533	2543	-	GGGGCCGCCTA			P$BIHD1OS	2721	2725	+	TGTCA
	P$SEBFCONSSTPR10A	2532	2538	-	CTGTCAC			P$GT1GMSCAM4	2234	2239	-	GAAAAA			P$CCAATBOX1	2605	2609	-	CCAAT			P$RYREPEATVFLEB4	1552	1562	+	TGCATGCATGC			P$OSE2ROOTNODULE	1421	1425	+	CTCTT			P$GCCCORE	2535	2541	-	GGCCGCC			P$RYREPEATBNNAPA	2724	2734	-	TGCATGCAATG
	P$BIHD1OS	2533	2537	-	TGTCA			P$BOXIINTPATPB	2258	2263	+	ATAGAA			P$CGACGOSAMY3	2625	2629	-	CGACG			P$RYREPEATVFLEB4	1553	1563	-	TGCATGCATGC			P$OSE2ROOTNODULE	1456	1460	+	CTCTT			P$EMHVCHORD	2545	2553	+	TGTAAAGTA			P$RYREPEATGMGY2	2727	2737	+	TGCATGCATCT
	P$CTRMCAMV35S	2537	2545	-	TCTCTCTCT			P$PYRIMIDINEBOXOSRAM	2288	2293	+	CCTTTT			P$CAREOSREP1	2629	2634	-	CAACTC			P$RYREPEATGMGY2	1556	1566	+	TGCATGCATTA			P$TAAAGSTKST1	1458	1464	-	GGTAAAG			P$-300ELEMENT	2545	2553	+	TGTAAAGTA			P$ACGTTBOX	2765	2770	+	AACGTT
	P$GAGAGMGSA1	2538	2556	+	GAGAGAGAGAGAGAGAGAG			P$ABRELATERD	2311	2323	+	ATCTACGTGATTA			P$EECCRCAH1	2629	2635	+	GAGTTGC			P$SITEIIATCYTC	1568	1578	-	TGGGCTCTACA			P$GT1GMSCAM4	1488	1493	+	GAAAAA			P$TAAAGSTKST1	2545	2551	+	TGTAAAG			P$ACGTTBOX	2765	2770	-	AACGTT
	P$CTRMCAMV35S	2539	2547	-	TCTCTCTCT			P$WBBOXPCWRKY1	2353	2367	+	TTTGACTCCGTTATG			P$ABREOSRAB21	2636	2648	+	CTTAACGTCCGCC			P$ASF1MOTIFCAMV	1595	1607	-	TGCTGTGACGAGT			P$PYRIMIDINEBOXOSRAM	1491	1496	-	CCTTTT			P$NTBBF1ARROLB	2546	2552	-	ACTTTAC			P$RAV1AAT	2783	2787	-	CAACA
	P$GAGAGMGSA1	2540	2558	+	GAGAGAGAGAGAGAGAGAG			P$MYBCOREATCYCB1	2360	2364	-	AACGG			P$CCAATBOX1	2647	2651	+	CCAAT			P$PYRIMIDINEBOXOSRAM	1607	1612	-	CCTTTT			P$MYBPZM	1495	1501	-	TCCTACC			P$PYRIMIDINEBOXOSRAM	2569	2574	-	CCTTTT			P$-10PEHVPSBD	2799	2804	+	TATTCT
	P$CTRMCAMV35S	2541	2549	-	TCTCTCTCT			P$BIHD1OS	2366	2370	-	TGTCA			P$ABRELATERD	2649	2661	+	AATTACGTGAACG			P$MYBST1	1610	1616	+	AGGATAT			P$IBOXCORE	1520	1526	+	GATAAAG			P$SORLIP2AT	2582	2592	+	GGGGCCGTCTG			P$DPBFCOREDCDC3	2803	2809	-	ACACAAG
	P$GAGAGMGSA1	2542	2560	+	GAGAGAGAGAGAGAGAGAG			P$OSE2ROOTNODULE	2377	2381	+	CTCTT			P$ASF1MOTIFCAMV	2660	2672	-	GCGGATGACGACG			P$RBCSCONSENSUS	1628	1634	+	AATCCAA			P$TAAAGSTKST1	1520	1526	+	GATAAAG			P$SORLIP2AT	2628	2638	+	AGGGCCAACGG			P$WBOXHVISO1	2804	2818	-	GATGACTAAACACAA
	P$CTRMCAMV35S	2543	2551	-	TCTCTCTCT			P$DPBFCOREDCDC3	2379	2385	-	ACACAAG			P$CGACGOSAMY3	2660	2664	-	CGACG			P$CANBNNAPA	1631	1639	+	CCAACACAT			P$WBBOXPCWRKY1	1554	1568	+	TTTGACTAAGCGCAA			P$MYBCOREATCYCB1	2634	2638	+	AACGG			P$PREATPRODH	2826	2831	-	ACTCAT
	P$GAGAGMGSA1	2544	2562	+	GAGAGAGAGAGAGAGAGAG			P$DPBFCOREDCDC3	2390	2396	+	ACACAAG			P$ASF1MOTIFCAMV	2669	2681	-	AAGACTGACGCGG			P$RAV1AAT	1632	1636	+	CAACA			P$IBOXCORE	1579	1585	+	GATAACC			P$SORLIP1AT	2639	2651	+	CTGTCTGCCACAT			P$MYB1LEPR	2835	2841	+	GTTAGTT
	P$CTRMCAMV35S	2545	2553	-	TCTCTCTCT			P$BIHD1OS	2421	2425	-	TGTCA			P$CGCGBOXAT	2669	2674	+	CCGCGT			P$TAAAGSTKST1	1639	1645	+	TTTAAAG			P$MYB1AT	1581	1586	+	TAACCA			P$CPBCSPOR	2686	2691	-	TATTAG			P$TATABOX3	2842	2848	+	TATTAAT
	P$GAGAGMGSA1	2546	2564	+	GAGAGAGAGAGAGAGAGAG			P$OSE2ROOTNODULE	2429	2433	+	CTCTT			P$CGCGBOXAT	2669	2674	-	ACGCGG			P$OSE2ROOTNODULE	1655	1659	+	CTCTT			P$CANBNNAPA	1624	1632	-	CCAACACGC			P$TATABOXOSPAL	2706	2712	-	TATTTAA			P$WBOXATNPR1	2844	2858	-	GTTGACAAAAATTAA
	P$CTRMCAMV35S	2547	2555	-	TCTCTCTCT			P$OSE2ROOTNODULE	2445	2449	+	CTCTT			P$WBOXNTCHN48	2718	2732	-	GCTGACCGGACCTGT			P$DPBFCOREDCDC3	1678	1684	-	ACACCGG			P$RAV1AAT	1627	1631	-	CAACA			P$SURE1STPAT21	2709	2717	+	AATAGAAAA			P$BIHD1OS	2852	2856	+	TGTCA
	P$GAGAGMGSA1	2548	2566	+	GAGAGAGAGAGAGAGAGAG			P$PYRIMIDINEBOXOSRAM	2482	2487	+	CCTTTT			P$SORLIP1AT	2732	2744	-	TTGGAGGCCACGG			P$RAV1AAT	1682	1686	-	CAACA			P$DRE2COREZMRAB17	1647	1653	-	ACCGACT			P$BOXIINTPATPB	2710	2715	+	ATAGAA			P$BP5OSWX	2853	2865	+	GTCAACGTGGGAA
	P$CTRMCAMV35S	2549	2557	-	TCTCTCTCT			P$-300ELEMENT	2518	2526	+	TGAAAAGGT			P$WBOXATNPR1	2739	2753	-	ATTGACTCGTTGGAG			P$-300CORE	1694	1702	-	TGTAAAGAA			P$BOXLCOREDCPAL	1651	1657	-	ACCAACC			P$SEF1MOTIF	2723	2731	-	ATATTTAAA			P$ERELEE4	2867	2874	-	AATTCAAA
	P$GAGAGMGSA1	2550	2568	+	GAGAGAGAGAGAGAGAGAT			P$PYRIMIDINEBOXOSRAM	2520	2525	-	CCTTTT			P$OSE2ROOTNODULE	2754	2758	+	CTCTT			P$TAAAGSTKST1	1696	1702	-	TGTAAAG			P$LTRE1HVBLT49	1667	1672	+	CCGAAA			P$TATABOXOSPAL	2724	2730	-	TATTTAA			P$EECCRCAH1	2870	2876	+	GAATTAC
	P$CTRMCAMV35S	2551	2559	-	TCTCTCTCT			P$WBOXATNPR1	2522	2536	-	ATTGACGGCAACCTT			P$TAAAGSTKST1	2756	2762	-	GGTAAAG			P$CATATGGMSAUR	1723	1728	+	CATATG			P$SPHCOREZMC1	1688	1698	+	TCCATGCATGC			P$LECPLEACS2	2728	2735	-	TAAAATAT			P$PYRIMIDINEBOXHVEPB	2883	2890	+	TTTTTTCC
	P$GAGA8HVBKN3	2552	2570	+	GAGAGAGAGAGAGAGATAG			P$ASF1MOTIFCAMV	2527	2539	-	AGCATTGACGGCA			P$BOXCPSAS1	2766	2772	+	CTCCCAC			P$CATATGGMSAUR	1723	1728	-	CATATG			P$RYREPEATVFLEB4	1689	1699	-	TGCATGCATGG			P$SORLIP1AT	2776	2788	+	GCCGGCGCCACTT			P$GT1GMSCAM4	2884	2889	-	GAAAAA
	P$CTRMCAMV35S	2553	2561	-	TCTCTCTCT			P$ANAERO2CONSENSUS	2537	2542	-	AGCAGC			P$SORLIP1AT	2774	2786	+	CCGCCTGCCACGT			P$UP1ATMSD	1729	1739	-	CGGCCCATATA			P$RYREPEATGMGY2	1692	1702	+	TGCATGCATAT			P$ABREDISTBBNNAPA	2781	2793	+	CGCCACTTGTCAC			P$MYBPZM	2888	2894	+	TCCAACC
	P$CTRMCAMV35S	2555	2563	-	TCTCTCTCT			P$P1BS	2546	2553	+	GCATATCC			P$ABRETAEM	2778	2790	-	GGACACGTGGCAG			P$SITEIIATCYTC	1733	1743	+	TGGGCCGTTTG			P$BIHD1OS	1706	1710	+	TGTCA			P$SEBFCONSSTPR10A	2787	2793	+	TTGTCAC			P$SEF3MOTIFGM	2912	2917	+	AACCCA
	P$CTRMCAMV35S	2557	2565	-	TCTCTCTCT			P$P1BS	2546	2553	-	GGATATGC			P$GADOWNAT	2779	2791	+	TGCCACGTGTCCT			P$MYBCOREATCYCB1	1737	1741	-	AACGG			P$DPBFCOREDCDC3	1718	1724	-	ACACTGG			P$BIHD1OS	2788	2792	+	TGTCA			P$WUSATAg	2915	2921	-	TTAATGG
	P$CTRMCAMV35S	2559	2567	-	TCTCTCTCT			P$MYBST1	2548	2554	-	AGGATAT			P$DPBFCOREDCDC3	2782	2788	-	ACACGTG			P$OSE2ROOTNODULE	1747	1751	-	CTCTT			P$ARFAT	1734	1740	-	CTGTCTC			P$SORLIP1AT	2801	2813	+	CGCCGTGCCACCT			P$ANAERO1CONSENSUS	2920	2926	+	AAACAAA
	P$S1FBOXSORPS1L21	2596	2601	-	ATGGTA			P$RYREPEATBNNAPA	2552	2562	-	TGCATGCAAGG			P$RAV1AAT	2804	2808	+	CAACA			P$T/GBOXATPIN2	1752	1764	+	CCTAACGTGATCA			P$SURECOREATSULTR11	1734	1740	+	GAGACAG			P$ELRECOREPCRP1	2844	2858	-	GTTGACCACAAATGG			P$HDZIP2ATATHB2	2933	2941	+	TAATAATTA
	P$BOXLCOREDCPAL	2597	2603	+	ACCATCC			P$RYREPEATVFLEB4	2555	2565	+	TGCATGCATGG			P$CGACGOSAMY3	2809	2813	+	CGACG			P$PIATGAPB	1758	1765	+	GTGATCAC			P$SEBFCONSSTPR10A	1734	1740	-	CTGTCTC			P$RAV1AAT	2855	2859	+	CAACA			P$TATABOX4	2939	2945	-	TATATAA
	P$NTBBF1ARROLB	2607	2613	+	ACTTTAC			P$RYREPEATVFLEB4	2556	2566	-	GCCATGCATGC			P$HEXAMERATH4	2809	2814	-	CCGTCG			P$PIATGAPB	1758	1765	-	GTGATCAC			P$SORLIP1AT	1745	1757	+	GCCGCTGCCACTT			P$TATABOXOSPAL	2874	2880	+	TATTTAA
	P$TAAAGSTKST1	2608	2614	-	GGTAAAG			P$CCAATBOX1	2578	2582	-	CCAAT			P$OSE2ROOTNODULE	2832	2836	+	CTCTT			P$CCAATBOX1	1801	1805	+	CCAAT			P$ABREDISTBBNNAPA	1750	1762	+	TGCCACTTGTCAC			P$GARE2OSREP1	2878	2884	+	TAACGTA
	P$TATABOX3	2619	2625	+	TATTAAT			P$SURECOREATSULTR11	2598	2604	+	GAGACTC			P$GADOWNAT	2869	2881	-	GGACACGTGTCAG			P$CCAATBOX1	1804	1808	-	CCAAT			P$SEBFCONSSTPR10A	1756	1762	+	TTGTCAC			P$MYBST1	2882	2888	-	TGGATAC
	P$TATABOX3	2620	2626	-	TATTAAT			P$RAV1AAT	2609	2613	+	CAACA			P$GADOWNAT	2870	2882	+	TGACACGTGTCCG			P$ABRELATERD	1848	1860	-	GCTTACGTGCAGC			P$BIHD1OS	1757	1761	+	TGTCA			P$TATCCAYMOTIFOSRAMY	2883	2889	+	TATCCAC
	P$IBOXCORE	2625	2631	-	GATAATA			P$DPBFCOREDCDC3	2611	2617	+	ACACTAG			P$BIHD1OS	2870	2874	-	TGTCA			P$SORLIP1AT	1864	1876	+	GCTTATGCCACGT			P$CGCGBOXAT	1772	1777	+	CCGCGT			P$TATCCACHVAL21	2883	2889	+	TATCCAC
	P$MYBCOREATCYCB1	2633	2637	+	AACGG			P$CCAATBOX1	2620	2624	-	CCAAT			P$DPBFCOREDCDC3	2872	2878	+	ACACGTG			P$ABREATRD2	1868	1880	-	CCACACGTGGCAT			P$CGCGBOXAT	1772	1777	-	ACGCGG			P$SITEIIATCYTC	2915	2925	-	TGGGCTCGCTT
	P$QELEMENTZMZM13	2674	2688	+	AGAGGTCATTATCGC			P$ASF1MOTIFCAMV	2630	2642	+	TCAGATGACGAGT			P$DPBFCOREDCDC3	2873	2879	-	ACACGTG			P$CACGTGMOTIF	1869	1881	+	TGCCACGTGTGGT			P$CGACGOSAMY3	1775	1779	-	CGACG			P$RAV1AAT	2927	2931	+	CAACA
	P$IBOXCORE	2680	2686	-	GATAATG			P$CEREGLUBOX2PSLEGA	2651	2658	-	TGAAAACT			P$MYBCOREATCYCB1	2880	2884	-	AACGG			P$DPBFCOREDCDC3	1872	1878	-	ACACGTG			P$RYREPEATVFLEB4	1792	1802	+	CGCATGCATGC			P$NTBBF1ARROLB	2939	2945	+	ACTTTAG
	P$IBOXCORENT	2722	2728	+	GATAAGA			P$MYBST1	2721	2727	-	GGGATAG			P$RYREPEATGMGY2	2885	2895	-	AACATGCATTA			P$MYB1AT	1878	1883	-	AAACCA			P$RYREPEATVFLEB4	1793	1803	-	GGCATGCATGC			P$TAAAGSTKST1	2940	2946	-	GCTAAAG
	P$CPBCSPOR	2729	2734	+	TATTAG			P$MYBCOREATCYCB1	2757	2761	+	AACGG			P$INTRONLOWER	2946	2951	+	TGCAGG			P$RAV1AAT	1894	1898	+	CAACA			P$ELRECOREPCRP1	1822	1836	-	GTTGACCATAGTGTA			P$ANAERO2CONSENSUS	2945	2950	-	AGCAGC
	P$SURECOREATSULTR11	2736	2742	-	GAGACCA			P$PYRIMIDINEBOXOSRAM	2766	2771	-	CCTTTT			P$SORLIP1AT	2966	2978	-	ACCCCGGCCACGC			P$RAV1AAT	1897	1901	+	CAACA			P$ACGTOSGLUB1	1832	1844	-	TAGTACGTGTTGA
	P$OSE2ROOTNODULE	2740	2744	+	CTCTT			P$WBOXATNPR1	2767	2781	-	GTTGACGATCCCTTT										P$SORLIP5AT	1930	1936	-	GAGTGAG			P$RAV1AAT	1833	1837	+	CAACA
	P$SORLIP5AT	2755	2761	-	GAGTGAG			P$ASF1MOTIFCAMV	2772	2784	-	TTTGTTGACGATC										P$RAV1AAT	1936	1940	+	CAACA			P$TATABOXOSPAL	1859	1865	+	TATTTAA
	P$IBOXCORE	2765	2771	-	GATAAAC			P$RAV1AAT	2778	2782	+	CAACA										P$CTRMCAMV35S	1975	1983	-	TCTCTCTCT			P$GARE2OSREP1	1863	1869	+	TAACGTA
	P$RYREPEATGMGY2	2798	2808	-	TGCATGCATCA			P$SORLIP2AT	2780	2790	-	GGGGCCTTTGT										P$CTRMCAMV35S	1985	1993	-	TCTCTCTCT			P$MYBST1	1867	1873	-	AGGATAC
	P$RYREPEATBNNAPA	2801	2811	+	TGCATGCAGGA			P$MYBST1	2799	2805	-	TGGATAC										P$CTRMCAMV35S	1987	1995	-	TCTCTCTCT			P$OSE2ROOTNODULE	1885	1889	-	CTCTT
	P$INTRONLOWER	2805	2810	+	TGCAGG			P$TATCCAOSAMY	2800	2806	+	TATCCAG										P$CTRMCAMV35S	1989	1997	-	TCTCTCTCT			P$DPBFCOREDCDC3	1906	1912	+	ACACGAG
	P$RAV1AAT	2816	2820	-	CAACA			P$GT1GMSCAM4	2810	2815	-	GAAAAA																	P$ARFAT	1910	1916	-	TTGTCTC
	P$ANAERO2CONSENSUS	2820	2825	-	AGCAGC			P$EECCRCAH1	2819	2825	-	GACTTTC																	P$SURECOREATSULTR11	1910	1916	+	GAGACAA
	P$WBOXHVISO1	2851	2865	-	AATGACTATCGAACT			P$ACGTTBOX	2828	2833	+	AACGTT																	P$SEBFCONSSTPR10A	1910	1916	-	TTGTCTC
	P$TATABOX3	2863	2869	-	TATTAAT			P$ACGTTBOX	2828	2833	-	AACGTT																	P$RAV1AAT	1919	1923	+	CAACA
	P$EECCRCAH1	2911	2917	+	GATTTTC			P$GCCCORE	2862	2868	-	TGCCGCC																	P$DPBFCOREDCDC3	1929	1935	-	ACACCGG
	P$ANAERO1CONSENSUS	2945	2951	-	AAACAAA			P$GRAZMRAB28	2862	2870	-	CATGCCGCC																	P$SP8BFIBSP8AIB	1935	1942	-	ACTGTGTA
	P$REALPHALGLHCB21	2974	2984	-	AACCAAAGCTC			P$WBOXNTCHN48	2868	2882	-	TCTGACTCCCCGCAT
								P$CCAATBOX1	2916	2920	+	CCAAT
								P$PYRIMIDINEBOXOSRAM	2975	2980	+	CCTTTT
								P$ASF1MOTIFCAMV	2981	2993	-	GACGGTGACGAAG
								P$HEXAMERATH4	2989	2994	+	CCGTCG
								P$LTRECOREATCOR15	2990	2996	-	CCCGACG
								P$CGACGOSAMY3	2990	2994	-	CGACG
								P$DPBFCOREDCDC3	2993	2999	-	ACACCCG
[truncated: 17 more columns]

## Sheet: Table S5-2
Table S5 (1-4) The cis-element prediction of the 1.5 kb fragment containing promoter and 5′ UTR of 40 LEC1-type genes
Seq. name	IUPAC	Start position	End position	Strand	Sequence		Seq. name	IUPAC	Start position	End position	Strand	Sequence		Seq. name	IUPAC	Start position	End position	Strand	Sequence		Seq. name	IUPAC	Start position	End position	Strand	Sequence		Seq. name	IUPAC	Start position	End position	Strand	Sequence		Seq. name	IUPAC	Start position	End position	Strand	Sequence		Seq. name	IUPAC	Start position	End position	Strand	Sequence		Seq. name
BdiNFYB6 P1500	P$PYRIMIDINEBOXHVEPB	502	509	-	TTTTTTCC		AncoNFYB4 P1500	P$SEF3MOTIFGM	506	511	+	AACCCA		AthLEC1 P1500	P$OSE1ROOTNODULE	1503	1509	+	AAAGATG		BraNFYB2 P1500	P$AMYBOX1	1524	1530	-	TAACAGA		BraNFYB1 P1500	P$CPBCSPOR	1542	1547	+	TATTAG		MesNFYB1 P1500	P$AMYBOX2	1554	1560	-	TATCCAT		VviNFYB9 P1500	P$MYCATRD2	1500	1506	-	CACATGG		AthL1LP1500
	P$GT1GMSCAM4	503	508	+	GAAAAA			P$REALPHALGLHCB21	577	587	-	AACCAAAAGGA			P$S1FBOXSORPS1L21	1507	1512	+	ATGGTA			P$SORLIP1AT	1537	1549	-	CCCGTAGCCACAT			P$S1FBOXSORPS1L21	1550	1555	-	ATGGTA			P$TATCCAOSAMY	1554	1560	-	TATCCAT			P$MYCATERD	1501	1507	+	CATGTGT
	P$OSE1ROOTNODULE	526	532	-	AAAGATA			P$PYRIMIDINEBOXOSRAM	578	583	+	CCTTTT			P$OSE1ROOTNODULE	1513	1519	+	AAAGATA			P$CATATGGMSAUR	1573	1578	+	CATATG			P$TATABOX3	1558	1564	+	TATTAAT			P$MYBST1	1555	1561	+	TGGATAA			P$DPBFCOREDCDC3	1501	1507	-	ACACATG
	P$OSE2ROOTNODULE	542	546	-	CTCTT			P$MYB1AT	583	588	-	AAACCA			P$BOXIINTPATPB	1519	1524	+	ATAGAA			P$CATATGGMSAUR	1573	1578	-	CATATG			P$TATABOX3	1563	1569	-	TATTAAT			P$SREATMSD	1556	1562	-	TTTATCC			P$2SSEEDPROTBANAPA	1502	1510	-	CAAACACAT
	P$SORLIP1AT	592	604	+	TCCCTGGCCACCA			P$GT1GMSCAM4	586	591	-	GAAAAA			P$BOXIINTPATPB	1550	1555	+	ATAGAA			P$LEAFYATAG	1580	1586	-	CCAATGT			P$LECPLEACS2	1578	1585	-	TAAAATAT			P$IBOXCORE	1557	1563	+	GATAAAT			P$MYBPLANT	1503	1513	-	AACCAAACACA
	P$PREATPRODH	608	613	+	ACTCAT			P$DPBFCOREDCDC3	596	602	-	ACACTAG			P$MYB1AT	1580	1585	+	AAACCA			P$CCAATBOX1	1582	1586	-	CCAAT			P$TATAPVTRNALEU	1581	1593	+	TTTTATATATGTG			P$SP8BFIBSP8BIB	1566	1572	-	TACTATT			P$MYB1AT	1509	1514	-	AAACCA
	P$MYCATRD2	653	659	-	CACATGC			P$OSE2ROOTNODULE	653	657	+	CTCTT			P$REALPHALGLHCB21	1581	1591	+	AACCAATGTTT			P$MYBST1	1599	1605	+	GGGATAG			P$TATABOX4	1583	1589	-	TATATAA			P$MYBST1	1574	1580	-	AGGATAG			P$RBCSCONSENSUS	1543	1549	-	AATCCAA
	P$MYCATERD	654	660	+	CATGTGT			P$PYRIMIDINEBOXHVEPB	665	672	+	TTTTTTCC			P$CCAATBOX1	1583	1587	+	CCAAT			P$RAV1BAT	1637	1649	+	ATTCACCTGAATG			P$TATABOX2	1600	1606	-	TATAAAT			P$L1BOXATPDF1	1588	1595	+	TAAATGTA			P$MYBATRD2	1564	1570	+	CTAACCA
	P$DPBFCOREDCDC3	654	660	-	ACACATG			P$GT1GMSCAM4	666	671	-	GAAAAA			P$LEAFYATAG	1583	1589	+	CCAATGT			P$OSE2ROOTNODULE	1655	1659	-	CTCTT			P$-300ELEMENT	1631	1639	+	TGAAAAATA			P$PREATPRODH	1644	1649	-	ACTCAT			P$MYB1AT	1565	1570	+	TAACCA
	P$MYB1AT	665	670	-	AAACCA			P$PYRIMIDINEBOXOSRAM	671	676	+	CCTTTT			P$ELRECOREPCRP1	1590	1604	-	TTTGACCATCTTCAA			P$EECCRCAH1	1695	1701	+	GATTTCC			P$GT1GMSCAM4	1632	1637	+	GAAAAA			P$TATABOXOSPAL	1672	1678	+	TATTTAA			P$REALPHALGLHCB21	1566	1576	+	AACCAATTTTT
	P$DPBFCOREDCDC3	675	681	+	ACACTCG			P$-10PEHVPSBD	690	695	-	TATTCT			P$PREATPRODH	1611	1616	+	ACTCAT			P$IBOXCORE	1703	1709	+	GATAAAA			P$TATABOX2	1652	1658	+	TATAAAT			P$WBOXATNPR1	1689	1703	+	ATTGACAAAAAATTA			P$CCAATBOX1	1568	1572	+	CCAAT
	P$TBOXATGAPB	683	688	-	ACTTTG			P$PREATPRODH	724	729	-	ACTCAT			P$IBOXCORE	1657	1663	+	GATAACT			P$IBOXCORE	1712	1718	-	GATAAAG			P$GT1MOTIFPSRBCS	1764	1775	-	TTGTGGAAAAAA			P$BIHD1OS	1691	1695	-	TGTCA			P$RAV1AAT	1622	1626	-	CAACA
	P$OSE2ROOTNODULE	704	708	-	CTCTT			P$ACGTTBOX	735	740	+	AACGTT			P$NTBBF1ARROLB	1661	1667	+	ACTTTAT			P$TAAAGSTKST1	1712	1718	-	GATAAAG			P$PYRIMIDINEBOXHVEPB	1764	1771	+	TTTTTTCC			P$TATABOXOSPAL	1716	1722	+	TATTTAA			P$BIHD1OS	1628	1632	-	TGTCA
	P$RAV1AAT	732	736	-	CAACA			P$ACGTTBOX	735	740	-	AACGTT			P$TAAAGSTKST1	1662	1668	-	CATAAAG			P$WBOXATNPR1	1730	1744	+	CTTGACACTCCAAAC			P$GT1GMSCAM4	1765	1770	-	GAAAAA			P$SEF1MOTIF	1718	1726	-	ATATTTAAA			P$RAV1AAT	1633	1637	-	CAACA
	P$GT1CORE	743	753	-	TGGTTAAAGTT			P$REALPHALGLHCB21	756	766	-	AACCAAATGTG			P$SITEIIATCYTC	1667	1677	+	TGGGCTGCTTG			P$BIHD1OS	1732	1736	-	TGTCA			P$CPBCSPOR	1788	1793	-	TATTAG			P$TATABOXOSPAL	1719	1725	-	TATTTAA			P$PIATGAPB	1648	1655	+	GTGATCAC
	P$NTBBF1ARROLB	744	750	+	ACTTTAA			P$MYB1AT	762	767	-	TAACCA			P$ANAERO2CONSENSUS	1670	1675	-	AGCAGC			P$CCAATBOX1	1754	1758	+	CCAAT			P$BOXIINTPATPB	1791	1796	+	ATAGAA			P$WBBOXPCWRKY1	1742	1756	+	TTTGACTCGATAAAT			P$PIATGAPB	1648	1655	-	GTGATCAC
	P$TAAAGSTKST1	745	751	-	GTTAAAG			P$GAREAT	774	780	+	TAACAAG			P$EECCRCAH1	1689	1695	-	GATTTTC			P$WBOXATNPR1	1757	1771	+	ATTGACAGAGGCAAG			P$SITEIIATCYTC	1828	1838	+	TGGGCCAAATA			P$IBOXCORE	1750	1756	+	GATAAAT			P$REALPHALGLHCB21	1651	1661	-	AACCAAGTGAT
	P$MYB1AT	748	753	+	TAACCA			P$OSE1ROOTNODULE	795	801	-	AAAGATT			P$S1FBOXSORPS1L21	1696	1701	+	ATGGTA			P$BIHD1OS	1759	1763	-	TGTCA			P$GAREAT	1852	1858	+	TAACAAG			P$EECCRCAH1	1767	1773	-	GATTTCC			P$RAV1AAT	1668	1672	+	CAACA
	P$RAV1AAT	773	777	-	CAACA			P$TAAAGSTKST1	798	804	-	TCTAAAG			P$RAV1AAT	1704	1708	+	CAACA			P$MYBST1	1817	1823	-	TGGATAC			P$OSE2ROOTNODULE	1856	1860	-	CTCTT			P$EECCRCAH1	1827	1833	-	GACTTGC			P$ERELEE4	1689	1696	-	AATTCAAA
	P$CIACADIANLELHC	874	883	-	CAAGATCATC			P$RAV1AAT	815	819	-	CAACA			P$MYBPLANT	1707	1717	+	CACCAAACTCT			P$TATCCAOSAMY	1818	1824	+	TATCCAG			P$RAV1AAT	1880	1884	-	CAACA			P$TATABOX4	1836	1842	-	TATATAA			P$SEF3MOTIFGM	1714	1719	+	AACCCA
	P$NTBBF1ARROLB	899	905	+	ACTTTAG			P$CCAATBOX1	824	828	+	CCAAT			P$TAAAGSTKST1	1719	1725	-	GGTAAAG			P$-10PEHVPSBD	1836	1841	+	TATTCT			P$WBOXATNPR1	1881	1895	+	GTTGACAAACGCAGA			P$EECCRCAH1	1897	1903	+	GACTTGC			P$MYB1AT	1750	1755	+	AAACCA
	P$TAAAGSTKST1	900	906	-	TCTAAAG			P$SORLIP1AT	826	838	+	AATATAGCCACCT			P$WBOXHVISO1	1721	1735	-	TATGACTTCTGGTAA			P$TELOBOXATEEF1AA1	1845	1853	-	AAACCCTAA			P$BIHD1OS	1883	1887	-	TGTCA			P$EECCRCAH1	1957	1963	+	GATTTCC			P$MYB1AT	1777	1782	+	AAACCA
	P$RYREPEATLEGUMINBOX	908	918	-	TGCATGCACAC			P$MYBCOREATCYCB1	841	845	-	AACGG			P$GT1CORE	1737	1747	-	AGGTTAAGGAA			P$CIACADIANLELHC	1864	1873	+	CAAGTTCATC			P$OSE2ROOTNODULE	1895	1899	-	CTCTT			P$TATABOX3	1982	1988	+	TATTAAT			P$REALPHALGLHCB21	1778	1788	+	AACCAAGTATA
	P$RYREPEATLEGUMINBOX	911	921	+	TGCATGCACTC			P$OSE1ROOTNODULE	856	862	-	AAAGATT			P$-10PEHVPSBD	1749	1754	-	TATTCT			P$RAV1AAT	1948	1952	+	CAACA			P$MYBCOREATCYCB1	1917	1921	+	AACGG			P$TATABOX3	1983	1989	-	TATTAAT			P$CIACADIANLELHC	1781	1790	+	CAAGTATATC
	P$TATABOX2	936	942	+	TATAAAT			P$TAAAGSTKST1	859	865	-	CATAAAG			P$EECCRCAH1	1756	1762	-	GATTTAC			P$SV40COREENHAN	1951	1958	-	GTGGAATG			P$BOXIINTPATPB	1922	1927	-	ATAGAA			P$WBOXATNPR1	1987	2001	-	ATTGACTTATGTTAT			P$MYB1AT	1827	1832	+	AAACCA
	P$TAAAGSTKST1	941	947	+	ATTAAAG			P$CIACADIANLELHC	865	874	-	CAAAAAAATC			P$CCAATBOX1	1813	1817	+	CCAAT			P$EECCRCAH1	1978	1984	-	GACTTAC			P$RYREPEATVFLEB4	1937	1947	+	AACATGCATGT			P$ACGTOSGLUB1	2022	2034	+	AGGTACGTGCCGC			P$WBOXATNPR1	1832	1846	+	ATTGACTACTCTTAT
	P$NTBBF1ARROLB	942	948	-	ACTTTAA			P$TATABOX3	883	889	+	TATTAAT			P$MYB2AT	1825	1835	+	CTCCTAACTGA			P$RAV1AAT	1997	2001	-	CAACA			P$RYREPEATVFLEB4	1938	1948	-	GACATGCATGT			P$MYCATRD2	2035	2041	-	CACATGA			P$OSE2ROOTNODULE	1840	1844	+	CTCTT
	P$WBOXATNPR1	953	967	-	ATTGACAACTCATTT			P$TBOXATGAPB	910	915	+	ACTTTG			P$CAREOSREP1	1834	1839	-	CAACTC			P$RAV1BAT	2007	2019	-	CATCACCTGAGGG			P$OSE2ROOTNODULE	1993	1997	-	CTCTT			P$MYCATERD	2036	2042	+	CATGTGT			P$BIHD1OS	1846	1850	-	TGTCA
	P$PREATPRODH	955	960	-	ACTCAT			P$CIACADIANLELHC	928	937	-	CAAACACATC			P$RAV1AAT	1838	1842	-	CAACA			P$AUXREPSIAA4	2019	2027	+	GGTCCCATG			P$CAREOSREP1	1995	2000	-	CAACTC			P$DPBFCOREDCDC3	2036	2042	-	ACACATG			P$SITEIIATCYTC	1849	1859	-	TGGGCTTCTTG
	P$CAREOSREP1	957	962	-	CAACTC			P$2SSEEDPROTBANAPA	929	937	-	CAAACACAT			P$IBOXCORE	1843	1849	-	GATAATA			P$SITEIIATCYTC	2026	2036	+	TGGGCCGGAGT			P$CAREOSREP1	2010	2015	-	CAACTC			P$NAPINMOTIFBN	2037	2043	-	TACACAT			P$CATATGGMSAUR	1870	1875	+	CATATG
	P$BIHD1OS	961	965	+	TGTCA			P$MYBPLANT	930	940	-	AACCAAACACA			P$SREATMSD	1844	1850	+	ATTATCC			P$CAREOSREP1	2033	2038	-	CAACTC			P$RAV1AAT	2014	2018	-	CAACA			P$SORLREP3AT	2044	2052	+	TGTATATAT			P$CATATGGMSAUR	1870	1875	-	CATATG
	P$OSE1ROOTNODULE	976	982	-	AAAGATG			P$GT1CORE	936	946	+	TGGTTAATGAG			P$MYBST1	1845	1851	-	AGGATAA			P$BOXCPSAS1	2045	2051	-	CTCCCAC			P$ASF1MOTIFCAMV	2065	2077	+	GGAGTTGACGAAG			P$TATABOX4	2060	2066	+	TATATAA			P$S1FBOXSORPS1L21	1873	1878	+	ATGGTA
	P$CATATGGMSAUR	1017	1022	+	CATATG			P$MYB1AT	936	941	-	TAACCA			P$OSE2ROOTNODULE	1854	1858	+	CTCTT			P$RAV1AAT	2071	2075	-	CAACA			P$CAREOSREP1	2066	2071	-	CAACTC			P$MYBCOREATCYCB1	2065	2069	+	AACGG			P$NTBBF1ARROLB	1901	1907	+	ACTTTAT
	P$CATATGGMSAUR	1017	1022	-	CATATG			P$PREATPRODH	942	947	-	ACTCAT			P$TAAAGSTKST1	1856	1862	-	GCTAAAG			P$OSE2ROOTNODULE	2078	2082	+	CTCTT			P$WBOXATNPR1	2068	2082	+	GTTGACGAAGTCTTG			P$GT1GMSCAM4	2072	2077	-	GAAAAA			P$TAAAGSTKST1	1902	1908	-	AATAAAG
	P$CCAATBOX1	1031	1035	+	CCAAT			P$ANAERO2CONSENSUS	962	967	-	AGCAGC			P$MYBST1	1862	1868	-	AGGATAG			P$SURECOREATSULTR11	2121	2127	-	GAGACGT			P$MYBCOREATCYCB1	2113	2117	-	AACGG			P$BOXIINTPATPB	2080	2085	-	ATAGAA			P$LTRECOREATCOR15	1948	1954	-	TCCGACC
	P$MYB1AT	1035	1040	-	TAACCA			P$WBOXHVISO1	982	996	+	GATGACTGGCACGCC			P$OSE2ROOTNODULE	1876	1880	+	CTCTT			P$BIHD1OS	2137	2141	-	TGTCA			P$-10PEHVPSBD	2123	2128	-	TATTCT			P$PREATPRODH	2084	2089	-	ACTCAT			P$WBOXATNPR1	1962	1976	-	ATTGACAACACTATA
	P$TAAAGSTKST1	1096	1102	+	AGTAAAG			P$RYREPEATVFLEB4	1002	1012	+	GGCATGCATGT			P$RAV1BAT	1882	1894	+	CTCCACCTGCATG			P$INTRONLOWER	2176	2181	+	TGCAGG			P$P1BS	2124	2131	+	GAATATTC			P$TGACGTVMAMY	2103	2115	+	TAAAATGACGTAT			P$RAV1AAT	1967	1971	-	CAACA
	P$GT1GMSCAM4	1105	1110	+	GAAAAA			P$RYREPEATVFLEB4	1003	1013	-	GACATGCATGC			P$RYREPEATBNNAPA	1886	1896	-	CACATGCAGGT			P$SORLIP1AT	2196	2208	-	AATACTGCCACTG			P$P1BS	2124	2131	-	GAATATTC			P$HEXMOTIFTAH3H4	2105	2117	-	TTATACGTCATTT			P$BIHD1OS	1970	1974	+	TGTCA
	P$MYCATERD	1120	1126	-	CATGTGG			P$ARFAT	1009	1015	+	ATGTCTC			P$INTRONLOWER	1887	1892	-	TGCAGG			P$ASF1MOTIFCAMV	2229	2241	+	AGGAGTGACGATG			P$CIACADIANLELHC	2131	2140	+	CAAACAAATC			P$GT1GMSCAM4	2152	2157	+	GAAAAA			P$UP2ATMSD	1984	1992	+	AAACCCTAT
	P$MYCATRD2	1121	1127	+	CACATGA			P$SURECOREATSULTR11	1009	1015	-	GAGACAT			P$MYCATRD2	1890	1896	-	CACATGC			P$SEF3MOTIFGM	2240	2245	-	AACCCA			P$ANAERO1CONSENSUS	2132	2138	+	AAACAAA			P$MYB1LEPR	2157	2163	-	GTTAGTT			P$PALBOXAPC	2003	2009	-	CCGTCCA
	P$CIACADIANLELHC	1126	1135	-	CAAAATAATC			P$RYREPEATLEGUMINBOX	1013	1023	+	CTCATGCACAC			P$MYCATERD	1891	1897	+	CATGTGG			P$GT1GMSCAM4	2245	2250	-	GAAAAA			P$BS1EGCCR	2140	2145	-	AGCGGG			P$TBOXATGAPB	2162	2167	+	ACTTTG			P$CMSRE1IBSPOA	2003	2009	+	TGGACGG
	P$BOXLCOREDCPAL	1135	1141	-	ACCATCC			P$BOXIINTPATPB	1028	1033	-	ATAGAA			P$SORLIP1AT	1892	1904	-	AAAGAGGCCACAT			P$-300ELEMENT	2266	2274	-	TGCAAAGTT			P$IBOXCORE	2184	2190	-	GATAATC			P$BIHD1OS	2166	2170	+	TGTCA			P$OSE2ROOTNODULE	2015	2019	-	CTCTT
	P$SORLIP1AT	1138	1150	-	CCCTAGGCCACCA			P$LECPLEACS2	1077	1084	-	TAAAATAT			P$OSE2ROOTNODULE	1899	1903	+	CTCTT			P$TBOXATGAPB	2267	2272	+	ACTTTG			P$SREATMSD	2185	2191	+	ATTATCC			P$TATABOX4	2199	2205	-	TATATAA			P$MYBST1	2018	2024	+	AGGATAT
	P$BOXLCOREDCPAL	1185	1191	-	ACCATCC			P$BOXIINTPATPB	1113	1118	-	ATAGAA			P$TAAAGSTKST1	1901	1907	-	AATAAAG			P$OSE2ROOTNODULE	2291	2295	-	CTCTT			P$MYBST1	2186	2192	-	TGGATAA			P$BOXIINTPATPB	2213	2218	+	ATAGAA			P$TBOXATGAPB	2025	2030	-	ACTTTG
	P$SORLIP1AT	1188	1200	-	CCCTAGGCCACCA			P$PYRIMIDINEBOXOSRAM	1120	1125	+	CCTTTT			P$TATABOX2	1905	1911	-	TATAAAT			P$OSE1ROOTNODULE	2300	2306	-	AAAGATA			P$AMYBOX2	2187	2193	+	TATCCAT			P$SP8BFIBSP8BIB	2223	2229	-	TACTATT			P$SEF3MOTIFGM	2038	2043	-	AACCCA
	P$TATABOXOSPAL	1225	1231	+	TATTTAA			P$WBOXATNPR1	1123	1137	+	TTTGACATATAAAAA			P$TAAAGSTKST1	1927	1933	+	GCTAAAG			P$RBCSCONSENSUS	2308	2314	+	AATCCAA			P$TATCCAOSAMY	2187	2193	+	TATCCAT			P$OSE1ROOTNODULE	2251	2257	-	AAAGATT			P$INTRONLOWER	2048	2053	-	TGCAGG
	P$IBOXCORE	1233	1239	-	GATAAAT			P$BIHD1OS	1125	1129	-	TGTCA			P$OSE1ROOTNODULE	1930	1936	+	AAAGATG			P$SORLIP2AT	2310	2320	-	GGGGCCTTGGA			P$ARFAT	2192	2198	+	ATGTCTC			P$MYB2AT	2253	2263	+	TCTTTAACTGT			P$TAAAGSTKST1	2054	2060	+	CTTAAAG
	P$OSE1ROOTNODULE	1236	1242	-	AAAGATA			P$TATABOX2	1142	1148	-	TATAAAT			P$MYB1AT	1948	1953	-	AAACCA			P$MYBCOREATCYCB1	2320	2324	-	AACGG			P$SURECOREATSULTR11	2192	2198	-	GAGACAT			P$TAAAGSTKST1	2254	2260	-	GTTAAAG			P$RBCSCONSENSUS	2062	2068	+	AATCCAA
	P$GT1GMSCAM4	1240	1245	-	GAAAAA			P$RAV1AAT	1168	1172	-	CAACA			P$IBOXCORE	1950	1956	-	GATAAAC			P$LTRE1HVBLT49	2328	2333	-	CCGAAA			P$ASF1MOTIFCAMV	2202	2214	-	TCAAGTGACGACT			P$ERELEE4	2319	2326	+	ATTTCAAA			P$CCAATBOX1	2065	2069	+	CCAAT
	P$L1BOXATPDF1	1265	1272	-	TAAATGTA			P$CCAATBOX1	1175	1179	+	CCAAT			P$OSE1ROOTNODULE	1953	1959	-	AAAGATA			P$BIHD1OS	2337	2341	+	TGTCA			P$SORLIP3AT	2207	2215	-	CTCAAGTGA			P$TATABOXOSPAL	2367	2373	+	TATTTAA			P$RAV1AAT	2190	2194	+	CAACA
	P$ELRECOREPCRP1	1272	1286	+	ATTGACCATCTATGC			P$OSE2ROOTNODULE	1222	1226	-	CTCTT			P$TAAAGSTKST1	1956	1962	-	CTTAAAG			P$PYRIMIDINEBOXHVEPB	2342	2349	+	TTTTTTCC			P$CGACGOSAMY3	2232	2236	+	CGACG			P$MYB1AT	2380	2385	+	AAACCA			P$AACACOREOSGLUB1	2191	2197	+	AACAAAC
	P$S1FSORPL21	1287	1294	-	ATGGTATT			P$IBOXCORE	1228	1234	+	GATAAAA			P$TBOXATGAPB	1968	1973	-	ACTTTG			P$GT1GMSCAM4	2343	2348	-	GAAAAA			P$HEXAMERATH4	2232	2237	-	CCGTCG			P$GT1GMSCAM4	2395	2400	+	GAAAAA			P$NTBBF1ARROLB	2241	2247	+	ACTTTAG
	P$S1FBOXSORPS1L21	1289	1294	-	ATGGTA			P$RYREPEATGMGY2	1232	1242	-	CACATGCATTT			P$TAAAGSTKST1	1985	1991	+	TTTAAAG			P$MYBST1	2354	2360	-	TGGATAT			P$CIACADIANLELHC	2247	2256	-	CAACAAAATC			P$GT1GMSCAM4	2414	2419	+	GAAAAA			P$TAAAGSTKST1	2242	2248	-	GCTAAAG
	P$ASF1MOTIFCAMV	1294	1306	+	TTTCTTGACGGTA			P$MYCATRD2	1236	1242	-	CACATGC			P$GT1GMSCAM4	1991	1996	+	GAAAAA			P$TATCCAYMOTIFOSRAMY	2355	2361	+	TATCCAC			P$RAV1AAT	2252	2256	-	CAACA			P$GT1GMSCAM4	2431	2436	+	GAAAAA			P$CCAATBOX1	2248	2252	+	CCAAT
	P$WBOXATNPR1	1297	1311	+	CTTGACGGTAAGTGT			P$MYCATERD	1237	1243	+	CATGTGT			P$EECCRCAH1	2011	2017	+	GAGTTCC			P$TATCCACHVAL21	2355	2361	+	TATCCAC			P$REALPHALGLHCB21	2256	2266	-	AACCAAAAATC			P$TAAAGSTKST1	2483	2489	-	TATAAAG			P$WBOXHVISO1	2256	2270	-	TGTGACTTCTGCTAC
	P$ARFAT	1308	1314	+	GTGTCTC			P$DPBFCOREDCDC3	1237	1243	-	ACACATG			P$IBOXCORE	2036	2042	+	GATAACT			P$2SSEEDPROTBANAPA	2368	2376	-	CAAACACAA			P$MYBPLANT	2261	2271	-	CACCAAACCAA			P$MYB1AT	2490	2495	-	AAACCA			P$MYCATERD	2266	2272	-	CATGTGA
	P$SURECOREATSULTR11	1308	1314	-	GAGACAC			P$NAPINMOTIFBN	1238	1244	-	TACACAT			P$ERELEE4	2088	2095	-	ATTTCAAA			P$BIHD1OS	2375	2379	+	TGTCA			P$MYB1AT	2262	2267	-	AAACCA			P$TATABOXOSPAL	2521	2527	-	TATTTAA			P$MYCATRD2	2267	2273	+	CACATGG
	P$ASF1MOTIFCAMV	1325	1337	-	CTATATGACGGTT			P$TATAPVTRNALEU	1248	1260	+	ATTTATATATGGA			P$QELEMENTZMZM13	2097	2111	+	AGAGGTCATTGGCCA			P$CANBNNAPA	2398	2406	-	CCAACACTT			P$RAV1AAT	2272	2276	-	CAACA			P$HDZIP2ATATHB2	2585	2593	+	TAATAATTA			P$WBOXHVISO1	2286	2300	+	GGTGACTAGTGACTA
	P$NTBBF1ARROLB	1345	1351	+	ACTTTAG			P$TATABOX2	1248	1254	-	TATAAAT			P$CCAATBOX1	2104	2108	-	CCAAT			P$RAV1AAT	2401	2405	-	CAACA			P$CAREOSREP1	2290	2295	-	CAACTC			P$HDZIP2ATATHB2	2588	2596	-	TAATAATTA			P$WBOXHVISO1	2293	2307	+	AGTGACTAAGTTGCA
	P$TAAAGSTKST1	1346	1352	-	GCTAAAG			P$TATABOX4	1250	1256	-	TATATAA			P$OSE1ROOTNODULE	2114	2120	+	AAAGATT			P$RBCSCONSENSUS	2403	2409	-	AATCCAA			P$EECCRCAH1	2290	2296	+	GAGTTGC			P$DPBFCOREDCDC3	2608	2614	+	ACACGAG			P$CCAATBOX1	2312	2316	+	CCAAT
	P$SORLIP1AT	1389	1401	-	AGCTCTGCCACTG			P$-300ELEMENT	1261	1269	+	TGAAAAAGA			P$REALPHALGLHCB21	2121	2131	-	AACCAATATTG			P$CCAATBOX1	2414	2418	-	CCAAT			P$RAV1AAT	2305	2309	-	CAACA			P$OSE1ROOTNODULE	2618	2624	-	AAAGATG			P$IBOXCORE	2327	2333	+	GATAATC
	P$WBOXHVISO1	1409	1423	+	AATGACTTTCTGAAC			P$GT1GMSCAM4	1262	1267	+	GAAAAA			P$CCAATBOX1	2125	2129	-	CCAAT			P$CCAATBOX1	2435	2439	-	CCAAT			P$GT1GMSCAM4	2310	2315	-	GAAAAA			P$TAAAGSTKST1	2621	2627	-	TATAAAG			P$RAV1AAT	2352	2356	+	CAACA
	P$EECCRCAH1	1412	1418	+	GACTTTC			P$OSE1ROOTNODULE	1265	1271	+	AAAGATA			P$XYLAT	2130	2137	-	ACAAAGAA			P$BIHD1OS	2454	2458	-	TGTCA			P$BOXIINTPATPB	2313	2318	-	ATAGAA			P$OSE2ROOTNODULE	2661	2665	+	CTCTT			P$RBCSCONSENSUS	2357	2363	+	AATCCAA
	P$DRECRTCOREAT	1450	1456	-	GCCGACC			P$TATABOX2	1276	1282	-	TATAAAT			P$MYBGAHV	2133	2139	-	TAACAAA			P$-300ELEMENT	2464	2472	+	TGCAAAGGC			P$OSE2ROOTNODULE	2327	2331	-	CTCTT			P$TATABOX3	2665	2671	+	TATTAAT			P$CCAATBOX1	2360	2364	+	CCAAT
	P$ELRECOREPCRP1	1459	1473	-	CTTGACCGCACACTG			P$SP8BFIBSP8BIB	1301	1307	-	TACTATT			P$REALPHALGLHCB21	2142	2152	-	AACCAACGAGA			P$DPBFCOREDCDC3	2485	2491	+	ACACTAG			P$EECCRCAH1	2391	2397	+	GAATTTC			P$WUSATAg	2667	2673	+	TTAATGG			P$MYCATERD	2383	2389	-	CATGTGT
	P$SORLIP2AT	1478	1488	-	AGGGCCCAGGT			P$SP8BFIBSP8BIB	1334	1340	+	TACTATT			P$MYB1AT	2148	2153	-	AAACCA			P$GT1GMSCAM4	2504	2509	-	GAAAAA			P$OSE2ROOTNODULE	2417	2421	-	CTCTT			P$SORLIP1AT	2671	2683	-	TACGAGGCCACCA			P$DPBFCOREDCDC3	2383	2389	+	ACACATG
	P$SITEIIATCYTC	1481	1491	+	TGGGCCCTTGG			P$LTRE1HVBLT49	1339	1344	-	CCGAAA			P$AACACOREOSGLUB1	2150	2156	-	AACAAAC			P$E2F1OSPCNA	2505	2515	-	GCGCGGGAAAA			P$CAREOSREP1	2428	2433	+	CAACTC			P$MYB1AT	2695	2700	-	AAACCA			P$MYCATRD2	2384	2390	+	CACATGG
	P$SORLIP1AT	1499	1511	-	AAAAGCGCCACAT			P$GT1GMSCAM4	1349	1354	+	GAAAAA			P$ANAERO1CONSENSUS	2151	2157	-	AAACAAA			P$E2FANTRNR	2506	2516	+	TTTCCCGCGCT			P$PREATPRODH	2430	2435	+	ACTCAT			P$MYBPLANT	2722	2732	-	AACCAACCTCA			P$ARFAT	2390	2396	-	CTGTCTC
	P$-300ELEMENT	1506	1514	-	TGCAAAAGC			P$WBOXHVISO1	1366	1380	+	GATGACTCAGGAGAA			P$SITEIIATCYTC	2164	2174	+	TGGGCTAGATC			P$CGCGBOXAT	2510	2515	+	CCGCGC			P$SP8BFIBSP8BIB	2454	2460	-	TACTATT			P$BOXLCOREDCPAL	2725	2731	-	ACCAACC			P$SURECOREATSULTR11	2390	2396	+	GAGACAG
	P$BIHD1OS	1522	1526	-	TGTCA			P$GCN4OSGLUB1	1367	1375	-	CTGAGTCAT			P$AGMOTIFNTMYB2	2170	2177	+	AGATCCAA			P$CGCGBOXAT	2510	2515	-	GCGCGG			P$CCAATBOX1	2479	2483	+	CCAAT			P$WBOXATNPR1	2730	2744	+	GTTGACTAGCCAACT			P$SEBFCONSSTPR10A	2390	2396	-	CTGTCTC
	P$OSE2ROOTNODULE	1542	1546	+	CTCTT			P$WBBOXPCWRKY1	1373	1387	-	TTTGACTTTCTCCTG			P$QELEMENTZMZM13	2179	2193	+	ACAGGTCATGGACTG			P$EVENINGAT	2521	2529	-	AAAATATCT			P$BOXIINTPATPB	2515	2520	-	ATAGAA			P$AGATCONSENSUS	2747	2765	-	GTTACCTTTACCGGAAGAA			P$TBOXATGAPB	2403	2408	+	ACTTTG
	P$WBOXNTCHN48	1560	1574	-	TCTGACCCCTGCAGC			P$EECCRCAH1	1378	1384	-	GACTTTC			P$SITEIIATCYTC	2192	2202	+	TGGGCCGTAAA			P$WBOXNTCHN48	2538	2552	+	ACTGACTGCTTTTTG			P$TATABOX2	2531	2537	-	TATAAAT			P$TAAAGSTKST1	2754	2760	+	GGTAAAG			P$-10PEHVPSBD	2422	2427	+	TATTCT
	P$INTRONLOWER	1562	1567	+	TGCAGG			P$TAAAGSTKST1	1400	1406	+	ATTAAAG			P$MYBST1	2205	2211	-	TGGATAG			P$WBOXATNPR1	2553	2567	-	GTTGACAAAATCAAG			P$LEAFYATAG	2601	2607	-	CCAATGT			P$SORLIP1AT	2765	2777	-	TTGGCTGCCACGG			P$OSE2ROOTNODULE	2426	2430	+	CTCTT
	P$TATABOX3	1608	1614	+	TATTAAT			P$PROLAMINBOXOSGLUB1	1452	1460	-	TGCAAAGCG			P$TATCCAOSAMY	2206	2212	+	TATCCAA			P$BIHD1OS	2561	2565	+	TGTCA			P$CCAATBOX1	2603	2607	-	CCAAT			P$CCAATBOX1	2774	2778	+	CCAAT			P$TATAPVTRNALEU	2429	2441	-	GTTTATATACTAA
	P$SV40COREENHAN	1625	1632	+	GTGGTACG			P$CIACADIANLELHC	1469	1478	+	CAATTAAATC			P$GT1GMSCAM4	2224	2229	-	GAAAAA			P$QELEMENTZMZM13	2579	2593	+	ACAGGTCATTTTTTC			P$MYBPLANT	2613	2623	+	AACCTACCTCT			P$SEF3MOTIFGM	2805	2810	-	AACCCA			P$TATABOX4	2433	2439	+	TATATAA
	P$OSE2ROOTNODULE	1664	1668	+	CTCTT			P$SP8BFIBSP8AIB	1482	1489	-	ACTGTGTA			P$OSE1ROOTNODULE	2230	2236	-	AAAGATG			P$GT1GMSCAM4	2588	2593	-	GAAAAA			P$BOXLCOREDCPAL	2614	2620	+	ACCTACC			P$OSE2ROOTNODULE	2812	2816	+	CTCTT			P$-10PEHVPSBD	2445	2450	+	TATTCT
	P$WBOXATNPR1	1679	1693	-	CTTGACTGGCAAATG			P$RAV1AAT	1494	1498	-	CAACA			P$CCA1ATLHCB1	2238	2245	+	AAAAATCT			P$LTRE1HVBLT49	2599	2604	+	CCGAAA			P$EECCRCAH1	2630	2636	+	GAGTTCC			P$EECCRCAH1	2840	2846	+	GAGTTTC			P$MYBST1	2483	2489	-	TGGATAG
	P$MYB1AT	1703	1708	+	AAACCA			P$RAV1AAT	1501	1505	+	CAACA			P$OSE1ROOTNODULE	2241	2247	-	AAAGATT			P$MYBST1	2604	2610	-	AGGATAT			P$LEAFYATAG	2665	2671	-	CCAATGT			P$SORLIP2AT	2855	2865	+	AGGGCCTATAA			P$TATCCAOSAMY	2484	2490	+	TATCCAA
	P$TGACGTVMAMY	1716	1728	+	CCACATGACGTAA			P$ANAERO1CONSENSUS	1515	1521	+	AAACAAA			P$IBOXCORE	2244	2250	-	GATAAAG			P$TATCCAOSAMY	2639	2645	-	TATCCAA			P$CCAATBOX1	2667	2671	-	CCAAT			P$TATABOX2	2861	2867	+	TATAAAT			P$ANAERO1CONSENSUS	2503	2509	-	AAACAAA
	P$MYCATERD	1716	1722	-	CATGTGG			P$AACACOREOSGLUB1	1516	1522	+	AACAAAC			P$TAAAGSTKST1	2244	2250	-	GATAAAG			P$MYBST1	2640	2646	+	TGGATAT			P$ANAERO1CONSENSUS	2681	2687	+	AAACAAA			P$SITEIIATCYTC	2864	2874	-	TGGGCTTATTT			P$GT1GMSCAM4	2507	2512	-	GAAAAA
	P$MYCATRD2	1717	1723	+	CACATGA			P$RAV1AAT	1534	1538	-	CAACA			P$SREATMSD	2245	2251	+	TTTATCC			P$P1BS	2641	2648	+	GGATATCC			P$TBOXATGAPB	2684	2689	-	ACTTTG			P$OSE2ROOTNODULE	2907	2911	-	CTCTT			P$-300ELEMENT	2512	2520	-	TGTAAAATG
	P$HEXMOTIFTAH3H4	1718	1730	-	CATTACGTCATGT			P$BIHD1OS	1537	1541	+	TGTCA			P$MYBST1	2246	2252	-	TGGATAA			P$P1BS	2641	2648	-	GGATATCC			P$BOXIINTPATPB	2695	2700	-	ATAGAA			P$ARFAT	2909	2915	-	TTGTCTC			P$IBOXCORE	2526	2532	+	GATAATT
	P$AUXRETGA1GMGH3	1719	1731	+	CATGACGTAATGA			P$CELLCYCLESC	1559	1566	-	CACGAAAA			P$TATCCAYMOTIFOSRAMY	2247	2253	+	TATCCAC			P$MYBST1	2643	2649	-	TGGATAT			P$PYRIMIDINEBOXOSRAM	2709	2714	+	CCTTTT			P$SURECOREATSULTR11	2909	2915	+	GAGACAA			P$IBOXCORE	2530	2536	-	GATAAAT
	P$ARFAT	1737	1743	+	CTGTCTC			P$GT1CORE	1565	1575	+	TGGTTAAACTG			P$TATCCACHVAL21	2247	2253	+	TATCCAC			P$TATCCAOSAMY	2644	2650	+	TATCCAA			P$GT1GMSCAM4	2723	2728	-	GAAAAA			P$SEBFCONSSTPR10A	2909	2915	-	TTGTCTC			P$-300ELEMENT	2539	2547	-	TGAAAAGTG
	P$SURECOREATSULTR11	1737	1743	-	GAGACAG			P$MYB1AT	1565	1570	-	TAACCA			P$REALPHALGLHCB21	2267	2277	-	AACCAACACCC			P$CCAATBOX1	2647	2651	+	CCAAT			P$GT1GMSCAM4	2729	2734	-	GAAAAA			P$SP8BFIBSP8BIB	2935	2941	-	TACTATT			P$PYRIMIDINEBOXOSRAM	2558	2563	-	CCTTTT
	P$SEBFCONSSTPR10A	1737	1743	+	CTGTCTC			P$RYREPEATBNNAPA	1571	1581	-	GTCATGCAGTT			P$CANBNNAPA	2267	2275	-	CCAACACCC			P$CCAATBOX1	2650	2654	-	CCAAT			P$TBOXATGAPB	2759	2764	+	ACTTTG			P$TATABOX2	2944	2950	-	TATAAAT			P$ANAERO1CONSENSUS	2580	2586	+	AAACAAA
	P$OSE2ROOTNODULE	1759	1763	+	CTCTT			P$RYREPEATLEGUMINBOX	1580	1590	+	ACCATGCACGC			P$RAV1AAT	2270	2274	-	CAACA			P$CPBCSPOR	2677	2682	+	TATTAG			P$IBOX	2767	2773	+	GATAAGT			P$GT1GMSCAM4	2975	2980	+	GAAAAA			P$AACACOREOSGLUB1	2581	2587	+	AACAAAC
	P$CGCGBOXAT	1783	1788	+	ACGCGC			P$RAV1AAT	1601	1605	+	CAACA			P$MYB1AT	2273	2278	-	AAACCA			P$CPBCSPOR	2699	2704	+	TATTAG			P$CCAATBOX1	2785	2789	+	CCAAT			P$GT1GMSCAM4	2982	2987	+	GAAAAA			P$ANAERO1CONSENSUS	2584	2590	+	AAACAAA
	P$CGCGBOXAT	1783	1788	-	GCGCGT			P$MYB2AT	1631	1641	-	CCATTAACTGT			P$RAV1AAT	2288	2292	-	CAACA			P$OSE1ROOTNODULE	2718	2724	-	AAAGATT			P$OSE2ROOTNODULE	2795	2799	-	CTCTT			P$ANAERO1CONSENSUS	2988	2994	+	AAACAAA			P$CIACADIANLELHC	2587	2596	+	CAAATTCATC
	P$DPBFCOREDCDC3	1808	1814	+	ACACAGG			P$WUSATAg	1635	1641	+	TTAATGG			P$CPBCSPOR	2303	2308	+	TATTAG			P$GT1GMSCAM4	2722	2727	-	GAAAAA			P$SORLIP1AT	2800	2812	-	ATTAAAGCCACTG										P$BIHD1OS	2598	2602	-	TGTCA
	P$RYREPEATBNNAPA	1818	1828	-	CTCATGCAGGT			P$SEF3MOTIFGM	1639	1644	-	AACCCA			P$-300CORE	2313	2321	+	TGTAAAGCA			P$TAAAGSTKST1	2728	2734	-	ATTAAAG			P$TAAAGSTKST1	2806	2812	-	ATTAAAG										P$ACGTOSGLUB1	2613	2625	-	TCGTACGTGATTT
	P$INTRONLOWER	1819	1824	-	TGCAGG			P$WBOXATNPR1	1657	1671	-	GTTGACTTTATTATC			P$TAAAGSTKST1	2313	2319	+	TGTAAAG			P$OSE2ROOTNODULE	2748	2752	+	CTCTT			P$MYB2AT	2810	2820	+	AATTTAACTGG										P$OSE2ROOTNODULE	2625	2629	-	CTCTT
	P$OSE2ROOTNODULE	1861	1865	-	CTCTT			P$IBOXCORE	1657	1663	+	GATAATA			P$RYREPEATGMGY2	2334	2344	+	AACATGCATCA			P$TBOXATGAPB	2754	2759	+	ACTTTG			P$CCAATBOX1	2828	2832	+	CCAAT										P$WBOXHVISO1	2629	2643	-	TATGACTATTTTTGC
	P$SORLIP5AT	1884	1890	-	GAGTGAG			P$TAAAGSTKST1	1660	1666	+	AATAAAG			P$CANBNNAPA	2346	2354	+	CTAACACCA			P$IBOX	2762	2768	+	GATAAGT			P$CIACADIANLELHC	2829	2838	+	CAATGAAATC										P$BIHD1OS	2676	2680	-	TGTCA
	P$TAAAGSTKST1	1922	1928	+	CCTAAAG			P$NTBBF1ARROLB	1661	1667	-	ACTTTAT			P$CCAATBOX1	2352	2356	+	CCAAT			P$MYB1AT	2777	2782	+	AAACCA			P$CCAATBOX1	2841	2845	+	CCAAT										P$ERELEE4	2693	2700	+	ATTTCAAA
	P$WBOXHVISO1	1934	1948	+	CGTGACTAGCACCTT			P$RAV1AAT	1668	1672	+	CAACA			P$PYRIMIDINEBOXOSRAM	2369	2374	+	CCTTTT			P$REALPHALGLHCB21	2778	2788	+	AACCAATGAGA			P$MYB1AT	2913	2918	+	AAACCA										P$ERELEE4	2701	2708	+	ATTTCAAA
	P$BOXLCOREDCPAL	1944	1950	+	ACCTTCC			P$MYB1AT	1680	1685	-	AAACCA			P$NTBBF1ARROLB	2392	2398	+	ACTTTAA			P$CCAATBOX1	2780	2784	+	CCAAT			P$S1FBOXSORPS1L21	2922	2927	-	ATGGTA										P$SORLIP1AT	2736	2748	+	AAATCAGCCACCT
								P$SEF1MOTIF	1701	1709	-	ATATTTAAA			P$TAAAGSTKST1	2393	2399	-	TTTAAAG			P$OSE2ROOTNODULE	2790	2794	-	CTCTT			P$PROLAMINBOXOSGLUB1	2934	2942	-	TGCAAAGAG										P$RAV1BAT	2741	2753	+	AGCCACCTGCTAA
								P$TATABOXOSPAL	1702	1708	-	TATTTAA			P$PYRIMIDINEBOXOSRAM	2397	2402	-	CCTTTT			P$MYB1LEPR	2802	2808	+	GTTAGTT			P$OSE2ROOTNODULE	2934	2938	+	CTCTT										P$CANBNNAPA	2750	2758	+	CTAACACCG
								P$OSE1ROOTNODULE	1707	1713	-	AAAGATA			P$TATABOXOSPAL	2408	2414	-	TATTTAA			P$WBBOXPCWRKY1	2807	2821	+	TTTGACTGGCCCCTA			P$RYREPEATBNNAPA	2936	2946	-	TGCATGCAAAG										P$DPBFCOREDCDC3	2753	2759	+	ACACCGG
								P$OSE2ROOTNODULE	1736	1740	+	CTCTT			P$T/GBOXATPIN2	2424	2436	+	ATAAACGTGATAA			P$SORLIP2AT	2809	2819	-	GGGGCCAGTCA			P$RYREPEATBNNAPA	2939	2949	+	TGCATGCAACA										P$MYBCOREATCYCB1	2784	2788	+	AACGG
								P$TAAAGSTKST1	1741	1747	+	ATTAAAG			P$IBOXCORE	2432	2438	+	GATAACT			P$MYBATRD2	2819	2825	+	CTAACCA			P$RAV1AAT	2945	2949	+	CAACA										P$ABRELATERD	2825	2837	+	CAATACGTGGAGC
								P$RAV1BAT	1745	1757	+	AAGCACCTGAACG			P$SEF1MOTIF	2453	2461	+	ATATTTATT			P$MYB1AT	2820	2825	+	TAACCA			P$TATABOX2	2967	2973	-	TATAAAT										P$WBOXNTCHN48	2886	2900	-	ACTGACTCCTCTACT
								P$CGCGBOXAT	1755	1760	+	ACGCGG			P$S1FBOXSORPS1L21	2478	2483	-	ATGGTA			P$REALPHALGLHCB21	2821	2831	+	AACCAATAAAA			P$TAAAGSTKST1	2970	2976	+	TATAAAG										P$MYB1AT	2923	2928	-	AAACCA
								P$CGCGBOXAT	1755	1760	-	CCGCGT			P$OSE2ROOTNODULE	2491	2495	-	CTCTT			P$CCAATBOX1	2823	2827	+	CCAAT			P$MYBCOREATCYCB1	2986	2990	+	AACGG										P$SURECOREATSULTR11	2947	2953	+	GAGACTG
								P$CGACGOSAMY3	1766	1770	+	CGACG			P$OSE1ROOTNODULE	2496	2502	-	AAAGATT			P$CIACADIANLELHC	2824	2833	+	CAATAAAATC																	P$MYBPLANT	2990	3000	+	CACCAAACTCA
								P$HEXAMERATH4	1766	1771	-	CCGTCG			P$ANAERO1CONSENSUS	2534	2540	+	AAACAAA			P$CCAATBOX1	2836	2840	+	CCAAT
								P$BIHD1OS	1778	1782	+	TGTCA			P$XYLAT	2536	2543	+	ACAAAGAA			P$SURECOREATSULTR11	2859	2865	+	GAGACCT
								P$RAV1AAT	1788	1792	+	CAACA			P$LECPLEACS2	2557	2564	-	TAAAATAT			P$MYB1AT	2908	2913	+	AAACCA
								P$MYBCOREATCYCB1	1806	1810	-	AACGG			P$LECPLEACS2	2576	2583	+	TAAAATAT			P$WUSATAg	2911	2917	-	TTAATGG
								P$OSE2ROOTNODULE	1831	1835	+	CTCTT			P$WBOXHVISO1	2583	2597	+	TATGACTAAAATAAC			P$RAV1AAT	2940	2944	+	CAACA
								P$REALPHALGLHCB21	1834	1844	-	AACCAAAAAAA			P$HEXMOTIFTAH3H4	2592	2604	+	AATAACGTCACGT			P$GT1GMSCAM4	2960	2965	-	GAAAAA
								P$BOXIINTPATPB	1843	1848	-	ATAGAA			P$TGACGTVMAMY	2594	2606	-	TGACGTGACGTTA			P$TAAAGSTKST1	2964	2970	+	TCTAAAG
								P$INTRONLOWER	1927	1932	+	TGCAGG			P$WBOXATNPR1	2594	2608	-	ATTGACGTGACGTTA
								P$DRE2COREZMRAB17	1939	1945	-	ACCGACC			P$ABRELATERD	2596	2608	-	ATTGACGTGACGT
								P$CIACADIANLELHC	1982	1991	+	CAATAAAATC			P$HEXMOTIFTAH3H4	2597	2609	+	CGTCACGTCAATC
															P$TGACGTVMAMY	2599	2611	-	AAGATTGACGTGA
															P$OSE1ROOTNODULE	2606	2612	-	AAAGATT
															P$MYBCOREATCYCB1	2618	2622	-	AACGG
															P$IBOXCORE	2624	2630	+	GATAATC
															P$NTBBF1ARROLB	2635	2641	+	ACTTTAT
															P$TAAAGSTKST1	2636	2642	-	AATAAAG
															P$WBOXATNPR1	2640	2654	+	ATTGACTAAATAAAT
															P$SURE1STPAT21	2652	2660	+	AATAGAAAA
															P$BOXIINTPATPB	2653	2658	+	ATAGAA
															P$RAV1AAT	2668	2672	+	CAACA
															P$TATAPVTRNALEU	2676	2688	-	GTTTATATAAATT
															P$TATAPVTRNALEU	2677	2689	+	ATTTATATAAACA
															P$TATABOX2	2677	2683	-	TATAAAT
															P$TATABOX4	2679	2685	-	TATATAA
															P$TATABOX4	2680	2686	+	TATATAA
															P$ANAERO1CONSENSUS	2685	2691	+	AAACAAA
															P$OSE2ROOTNODULE	2690	2694	-	CTCTT
															P$CATATGGMSAUR	2700	2705	+	CATATG
															P$CATATGGMSAUR	2700	2705	-	CATATG
															P$CCA1ATLHCB1	2709	2716	+	AAAAATCT
															P$IBOXCORENT	2720	2726	-	GATAAGA
															P$OSE1ROOTNODULE	2723	2729	-	AAAGATA
															P$TAAAGSTKST1	2747	2753	-	AATAAAG
															P$TBOXATGAPB	2765	2770	+	ACTTTG
															P$GT1MOTIFPSRBCS	2776	2787	+	TTGTGAAAAAAA
															P$GT1GMSCAM4	2780	2785	+	GAAAAA
															P$REALPHALGLHCB21	2790	2800	+	AACCAATGAGA
															P$CCAATBOX1	2792	2796	+	CCAAT
															P$OSE2ROOTNODULE	2802	2806	-	CTCTT
															P$WBBOXPCWRKY1	2810	2824	+	TTTGACTGGCCACAT
															P$SORLIP1AT	2812	2824	+	TGACTGGCCACAT
															P$CCAATBOX1	2827	2831	+	CCAAT
															P$ARFAT	2832	2838	-	TTGTCTC
															P$SURECOREATSULTR11	2832	2838	+	GAGACAA
															P$SEBFCONSSTPR10A	2832	2838	-	TTGTCTC
															P$CCAATBOX1	2840	2844	+	CCAAT
															P$OSE2ROOTNODULE	2849	2853	-	CTCTT
															P$MYB1AT	2906	2911	+	AAACCA
															P$PROLAMINBOXOSGLUB1	2927	2935	-	TGCAAAGAG
															P$OSE2ROOTNODULE	2927	2931	+	CTCTT
															P$RYREPEATBNNAPA	2929	2939	-	TGCATGCAAAG
															P$RYREPEATBNNAPA	2932	2942	+	TGCATGCAACA
															P$RAV1AAT	2938	2942	+	CAACA
															P$TAAAGSTKST1	2963	2969	+	TATAAAG
[truncated: 11 more columns]

## Sheet: Table S5-3
Table S5 (1-4) The cis-element prediction of the 1.5 kb fragment containing promoter and 5′ UTR of 40 LEC1-type genes
Seq. name	IUPAC	Start position	End position	Strand	Sequence		Seq. name	IUPAC	Start position	End position	Strand	Sequence		Seq. name	IUPAC	Start position	End position	Strand	Sequence		Seq. name	IUPAC	Start position	End position	Strand	Sequence		Seq. name	IUPAC	Start position	End position	Strand	Sequence		Seq. name	IUPAC	Start position	End position	Strand	Sequence		Seq. name	IUPAC	Start position	End position	Strand	Sequence		Seq. name
BraNFYB3P1500	P$ELRECOREPCRP1	1506	1520	-	TTTGACCTTAAACTT		VviNFYB1P1500	P$MYB2AT	1509	1519	-	AAGGTAACTGA		GmaLEC1CP1500	P$IBOXCORE	1507	1513	+	GATAAAA		GmaLEC1BP1500	P$RBCSCONSENSUS	1503	1509	-	AATCCAA		PtrNFYB2P1500	P$L1BOXATPDF1	1516	1523	-	TAAATGCA		PtrNFYB1P1500	P$-300ELEMENT	1535	1543	-	TGAAAAAGT		MESNFYB2P1500	P$LECPLEACS2	1504	1511	+	TAAAATAT		KmaNFYB1P1500
	P$QELEMENTZMZM13	1511	1525	+	TAAGGTCAAAAGAGT			P$ARFAT	1536	1542	-	CTGTCTC			P$OSE2ROOTNODULE	1512	1516	-	CTCTT			P$MYB2AT	1527	1537	-	GGATTAACTGG			P$ANAERO2CONSENSUS	1540	1545	-	AGCAGC			P$GT1GMSCAM4	1537	1542	-	GAAAAA			P$DRE2COREZMRAB17	1512	1518	-	ACCGACT
	P$OSE2ROOTNODULE	1520	1524	-	CTCTT			P$SURECOREATSULTR11	1536	1542	+	GAGACAG			P$TAAAGSTKST1	1520	1526	+	TATAAAG			P$CDTDREHVCBF2	1555	1560	+	GTCGAC			P$SP8BFIBSP8AIB	1574	1581	-	ACTGTGTA			P$TATABOXOSPAL	1546	1552	-	TATTTAA			P$L1BOXATPDF1	1526	1533	+	TAAATGTA
	P$BIHD1OS	1529	1533	-	TGTCA			P$SEBFCONSSTPR10A	1536	1542	-	CTGTCTC			P$GT1GMSCAM4	1526	1531	+	GAAAAA			P$CDTDREHVCBF2	1555	1560	-	GTCGAC			P$REALPHALGLHCB21	1578	1588	-	AACCAAGACTG			P$MYB1AT	1601	1606	+	AAACCA			P$SP8BFIBSP8BIB	1534	1540	-	TACTATT
	P$DPBFCOREDCDC3	1531	1537	+	ACACACG			P$CEREGLUBOX2PSLEGA	1555	1562	+	TGAAAACT			P$TATAPVTRNALEU	1563	1575	-	ATTTATATAATTT			P$LTRECOREATCOR15	1562	1568	-	CCCGACC			P$MYB1AT	1584	1589	-	AAACCA			P$REALPHALGLHCB21	1602	1612	+	AACCAATTCAA			P$TATABOX3	1576	1582	+	TATTAAT
	P$OSE1ROOTNODULE	1591	1597	-	AAAGATT			P$ARFAT	1616	1622	-	CTGTCTC			P$TATABOX4	1566	1572	-	TATATAA			P$MYBGAHV	1571	1577	+	TAACAAA			P$RYREPEATGMGY2	1616	1626	-	AACATGCATCA			P$CCAATBOX1	1604	1608	+	CCAAT			P$SEF1MOTIF	1581	1589	-	ATATTTAAT
	P$TAAAGSTKST1	1594	1600	-	ATTAAAG			P$SURECOREATSULTR11	1616	1622	+	GAGACAG			P$TATABOX4	1567	1573	+	TATATAA			P$WBOXHVISO1	1582	1596	+	GATGACTAGATCAGA			P$RAV1AAT	1627	1631	+	CAACA			P$IBOX	1619	1625	-	GATAAGT			P$TATABOXOSPAL	1582	1588	-	TATTTAA
	P$IBOXCORE	1609	1615	+	GATAATC			P$SEBFCONSSTPR10A	1616	1622	-	CTGTCTC			P$TATABOX2	1569	1575	+	TATAAAT			P$QELEMENTZMZM13	1601	1615	-	TCAGGTCAAATAAAA			P$RAV1AAT	1630	1634	+	CAACA			P$CCA1ATLHCB1	1630	1637	-	AAAAATCT			P$TATAPVTRNALEU	1593	1605	+	TTTTATATATTCA
	P$LTRECOREATCOR15	1641	1647	-	CCCGACA			P$EECCRCAH1	1636	1642	+	GATTTTC			P$MYBGAHV	1579	1585	+	TAACAAA			P$ELRECOREPCRP1	1606	1620	+	TTTGACCTGATTGAT			P$RAV1AAT	1668	1672	+	CAACA			P$GT1GMSCAM4	1634	1639	-	GAAAAA			P$TATABOX4	1595	1601	-	TATATAA
	P$SORLIP1AT	1651	1663	+	TGCTGAGCCACCA			P$WBOXHVISO1	1645	1659	+	CATGACTTTAGTACC			P$TATABOX3	1591	1597	+	TATTAAT			P$GT1GMSCAM4	1647	1652	-	GAAAAA			P$OSE2ROOTNODULE	1679	1683	+	CTCTT			P$RAV1AAT	1656	1660	-	CAACA			P$SEF1MOTIF	1606	1614	+	ATATTTAAT
	P$2SSEEDPROTBANAPA	1675	1683	-	CAAACACTT			P$NTBBF1ARROLB	1649	1655	+	ACTTTAG			P$BIHD1OS	1597	1601	-	TGTCA			P$BOXIINTPATPB	1650	1655	-	ATAGAA			P$ANAERO2CONSENSUS	1691	1696	-	AGCAGC			P$WBOXATNPR1	1663	1677	+	GTTGACATTTATATT			P$TATABOXOSPAL	1607	1613	+	TATTTAA
	P$MYB2AT	1702	1712	-	TTTGTAACTGT			P$TAAAGSTKST1	1650	1656	-	ACTAAAG			P$-10PEHVPSBD	1660	1665	-	TATTCT			P$GAREAT	1666	1672	-	TAACAAG			P$-10PEHVPSBD	1696	1701	+	TATTCT			P$BIHD1OS	1665	1669	-	TGTCA			P$IBOXCORE	1616	1622	-	GATAATA
	P$ASF1MOTIFCAMV	1712	1724	+	ATCCGTGACGCGT			P$-300ELEMENT	1657	1665	-	TGAAAAGGT			P$TAAAGSTKST1	1698	1704	+	AGTAAAG			P$CPBCSPOR	1678	1683	-	TATTAG			P$OSE2ROOTNODULE	1700	1704	+	CTCTT			P$TATABOX2	1669	1675	-	TATAAAT			P$IBOXCORE	1637	1643	-	GATAAAT
	P$CGCGBOXAT	1719	1724	+	ACGCGT			P$PYRIMIDINEBOXOSRAM	1658	1663	+	CCTTTT			P$OSE1ROOTNODULE	1701	1707	+	AAAGATG			P$P1BS	1708	1715	+	GTATATTC			P$CCAATBOX1	1714	1718	-	CCAAT			P$-10PEHVPSBD	1674	1679	+	TATTCT			P$CIACADIANLELHC	1643	1652	+	CAAGTTAATC
	P$CGCGBOXAT	1719	1724	-	ACGCGT			P$REALPHALGLHCB21	1667	1677	-	AACCAAATAGA			P$BIHD1OS	1706	1710	-	TGTCA			P$P1BS	1708	1715	-	GAATATAC			P$SORLIP1AT	1776	1788	-	AGAACGGCCACCA			P$MYB1AT	1685	1690	+	AAACCA			P$MYB1LEPR	1655	1661	-	GTTAGTT
	P$MYBST1	1744	1750	+	AGGATAC			P$MYB1AT	1673	1678	-	AAACCA			P$CANBNNAPA	1731	1739	+	CCAACACAT			P$IBOXCORE	1738	1744	+	GATAAAA			P$MYBCOREATCYCB1	1782	1786	-	AACGG			P$WUSATAg	1688	1694	-	TTAATGG			P$ABRELATERD	1657	1669	-	AGTTACGTGTTAG
	P$IBOXCORE	1757	1763	-	GATAACA			P$PYRIMIDINEBOXOSRAM	1683	1688	+	CCTTTT			P$RAV1AAT	1732	1736	+	CAACA			P$CPBCSPOR	1756	1761	-	TATTAG			P$TAAAGSTKST1	1787	1793	-	AGTAAAG			P$CCA1ATLHCB1	1697	1704	+	AAAAATCT			P$CANBNNAPA	1657	1665	+	CTAACACGT
	P$LTRECOREATCOR15	1800	1806	-	TCCGACT			P$OSE2ROOTNODULE	1697	1701	+	CTCTT			P$LEAFYATAG	1736	1742	-	CCAATGT			P$IBOXCORE	1764	1770	-	GATAATA			P$OSE2ROOTNODULE	1826	1830	-	CTCTT			P$-300ELEMENT	1704	1712	+	TGCAAAATA			P$BOXIINTPATPB	1685	1690	-	ATAGAA
	P$GT1GMSCAM4	1818	1823	-	GAAAAA			P$INTRONLOWER	1710	1715	+	TGCAGG			P$CCAATBOX1	1738	1742	-	CCAAT			P$SEF1MOTIF	1790	1798	+	ATATTTATA			P$PYRIMIDINEBOXOSRAM	1841	1846	+	CCTTTT			P$TATABOX3	1711	1717	+	TATTAAT			P$SURE1STPAT21	1708	1716	+	AATAGAAAA
	P$PYRIMIDINEBOXOSRAM	1835	1840	+	CCTTTT			P$IBOXCORE	1732	1738	-	GATAAAG			P$ELRECOREPCRP1	1742	1756	-	TTTGACCATTTGGTC			P$TATAPVTRNALEU	1792	1804	+	ATTTATATATTTT			P$GT1GMSCAM4	1856	1861	-	GAAAAA			P$RAV1AAT	1726	1730	-	CAACA			P$BOXIINTPATPB	1709	1714	+	ATAGAA
	P$REALPHALGLHCB21	1854	1864	-	AACCAAGTAAA			P$TAAAGSTKST1	1732	1738	-	GATAAAG			P$SURECOREATSULTR11	1759	1765	-	GAGACCT			P$TATABOX2	1792	1798	-	TATAAAT			P$CCAATBOX1	1903	1907	+	CCAAT			P$IBOXCORENT	1734	1740	+	GATAAGA			P$OSE2ROOTNODULE	1715	1719	-	CTCTT
	P$GCCCORE	1881	1887	+	CGCCGCC			P$SREATMSD	1733	1739	+	TTTATCC			P$CCAATBOX1	1775	1779	+	CCAAT			P$TATABOX4	1794	1800	-	TATATAA			P$GT1GMSCAM4	1926	1931	-	GAAAAA			P$WBOXATNPR1	1742	1756	-	ATTGACTAGATTTTG			P$GT1GMSCAM4	1719	1724	+	GAAAAA
	P$-300ELEMENT	1888	1896	-	TGAAAAATG			P$MYBST1	1734	1740	-	AGGATAA			P$-10PEHVPSBD	1783	1788	+	TATTCT			P$LECPLEACS2	1798	1805	-	TAAAATAT			P$SURE1STPAT21	1955	1963	+	AATAGAAAA			P$GAREAT	1773	1779	+	TAACAAG			P$AUXREPSIAA4	1732	1740	-	TGTCCCATA
	P$GT1GMSCAM4	1890	1895	-	GAAAAA			P$-300ELEMENT	1744	1752	-	TGAAAAGGA			P$IBOXCORE	1819	1825	-	GATAAAT			P$SEF1MOTIF	1809	1817	+	ATATTTATT			P$BOXIINTPATPB	1956	1961	+	ATAGAA			P$MYBST1	1784	1790	-	AGGATAC			P$TATABOX3	1750	1756	+	TATTAAT
	P$PYRIMIDINEBOXOSRAM	1905	1910	+	CCTTTT			P$PYRIMIDINEBOXOSRAM	1745	1750	+	CCTTTT			P$-10PEHVPSBD	1838	1843	+	TATTCT			P$TATABOXOSPAL	1838	1844	+	TATTTAA			P$GT1GMSCAM4	1959	1964	+	GAAAAA			P$BOXIINTPATPB	1804	1809	-	ATAGAA			P$TATABOX3	1751	1757	-	TATTAAT
	P$MYB2AT	1928	1938	+	CCGGTAACTGT			P$SP8BFIBSP8BIB	1757	1763	+	TACTATT			P$TATAPVTRNALEU	1839	1851	-	TTTTATATAGAAT			P$GAREAT	1871	1877	+	TAACAAG			P$CCA1ATLHCB1	1960	1967	+	AAAAATCT			P$TATCCAYMOTIFOSRAMY	1812	1818	-	TATCCAC			P$MYBST1	1763	1769	-	AGGATAG
	P$LTRECOREATCOR15	1936	1942	-	TCCGACA			P$-10PEHVPSBD	1799	1804	+	TATTCT			P$BOXIINTPATPB	1840	1845	-	ATAGAA			P$EECCRCAH1	1877	1883	+	GATTTTC			P$GAREAT	1992	1998	-	TAACAAG			P$TATCCACHVAL21	1812	1818	-	TATCCAC			P$TAAAGSTKST1	1786	1792	+	CCTAAAG
	P$WBOXNTCHN48	1939	1953	-	GCTGACTCGTTTCCG			P$AMYBOX1	1802	1808	-	TAACAGA			P$TATABOX4	1843	1849	+	TATATAA			P$TATABOX2	1902	1908	-	TATAAAT			P$EECCRCAH1	2031	2037	+	GATTTCC			P$MYBST1	1813	1819	+	TGGATAT			P$MYBCOREATCYCB1	1832	1836	+	AACGG
	P$ASF1MOTIFCAMV	1955	1967	+	CATGTTGACGCAT			P$IBOXCORE	1822	1828	-	GATAAAC			P$-300ELEMENT	1853	1861	+	TGAAAAATA			P$MYBGAHV	1959	1965	-	TAACAAA			P$DPBFCOREDCDC3	2048	2054	-	ACACAAG			P$P1BS	1814	1821	+	GGATATAC			P$MYBCOREATCYCB1	1840	1844	+	AACGG
	P$RAV1AAT	1957	1961	-	CAACA			P$ANAERO1CONSENSUS	1861	1867	+	AAACAAA			P$GT1GMSCAM4	1854	1859	+	GAAAAA			P$MYB1LEPR	1962	1968	+	GTTAGTT			P$RAV1AAT	2052	2056	-	CAACA			P$P1BS	1814	1821	-	GTATATCC			P$OSE2ROOTNODULE	1848	1852	-	CTCTT
	P$WBOXATNPR1	1958	1972	+	GTTGACGCATTCGAT			P$OSE2ROOTNODULE	1866	1870	-	CTCTT			P$ERELEE4	1866	1873	+	AATTCAAA			P$QELEMENTZMZM13	2030	2044	-	AAAGGTCAAATCAGT			P$WBOXHVISO1	2060	2074	-	AATGACTTACATAAA			P$PYRIMIDINEBOXOSRAM	1821	1826	+	CCTTTT			P$MYBCOREATCYCB1	1855	1859	-	AACGG
	P$S1FBOXSORPS1L21	1974	1979	+	ATGGTA			P$OSE2ROOTNODULE	1890	1894	-	CTCTT			P$PYRIMIDINEBOXOSRAM	1871	1876	-	CCTTTT			P$ELRECOREPCRP1	2035	2049	+	TTTGACCTTTAACCT			P$EECCRCAH1	2065	2071	-	GACTTAC			P$SEF1MOTIF	1845	1853	-	ATATTTATA			P$ACGTTBOX	1875	1880	+	AACGTT
	P$MYBCOREATCYCB1	1990	1994	-	AACGG			P$MYBST1	1919	1925	+	AGGATAA			P$GT1GMSCAM4	1891	1896	+	GAAAAA			P$GT1CORE	2039	2049	-	AGGTTAAAGGT			P$TATABOXOSPAL	2077	2083	-	TATTTAA			P$TATABOX2	1845	1851	+	TATAAAT			P$ACGTTBOX	1875	1880	-	AACGTT
	P$CGACGOSAMY3	2016	2020	-	CGACG			P$SREATMSD	1920	1926	-	GTTATCC			P$ANAERO1CONSENSUS	1899	1905	+	AAACAAA			P$TAAAGSTKST1	2041	2047	-	GTTAAAG			P$ANAERO1CONSENSUS	2103	2109	+	AAACAAA			P$IBOXCORE	1851	1857	-	GATAATA			P$OSE2ROOTNODULE	1886	1890	+	CTCTT
	P$CDTDREHVCBF2	2017	2022	+	GTCGAC			P$IBOXCORE	1921	1927	+	GATAACC			P$DPBFCOREDCDC3	1936	1942	-	ACACAAG			P$IBOXCORE	2067	2073	+	GATAACT			P$MYB1AT	2109	2114	+	AAACCA			P$OSE1ROOTNODULE	1854	1860	-	AAAGATA			P$CPBCSPOR	1890	1895	+	TATTAG
	P$CDTDREHVCBF2	2017	2022	-	GTCGAC			P$MYB1AT	1923	1928	+	TAACCA			P$TATABOXOSPAL	1949	1955	-	TATTTAA			P$BOXIINTPATPB	2096	2101	-	ATAGAA			P$CCAATBOX1	2118	2122	+	CCAAT			P$TAAAGSTKST1	1857	1863	-	TATAAAG			P$CIACADIANLELHC	1897	1906	-	CAATATAATC
	P$CGACGOSAMY3	2019	2023	+	CGACG			P$REALPHALGLHCB21	1924	1934	+	AACCAATACAA			P$CAREOSREP1	1994	1999	-	CAACTC			P$TATABOX2	2122	2128	+	TATAAAT			P$REALPHALGLHCB21	2121	2131	-	AACCAATTGAT			P$OSE1ROOTNODULE	1879	1885	+	AAAGATA			P$OSE2ROOTNODULE	1909	1913	-	CTCTT
	P$-10PEHVPSBD	2035	2040	+	TATTCT			P$CCAATBOX1	1926	1930	+	CCAAT			P$CAREOSREP1	1999	2004	-	CAACTC			P$SITEIIATCYTC	2134	2144	-	TGGGCTATGCT			P$CCAATBOX1	2125	2129	-	CCAAT			P$TAAAGSTKST1	1909	1915	+	ACTAAAG			P$GT1GMSCAM4	1913	1918	+	GAAAAA
	P$TGACGTVMAMY	2056	2068	+	CAGGCTGACGTGG			P$PYRIMIDINEBOXOSRAM	1933	1938	-	CCTTTT			P$GT1GMSCAM4	2060	2065	+	GAAAAA			P$RAV1AAT	2153	2157	-	CAACA			P$REALPHALGLHCB21	2127	2137	-	AACCAAAACCA			P$NTBBF1ARROLB	1910	1916	-	ACTTTAG			P$SORLIP1AT	1969	1981	+	CCCTCTGCCACGT
	P$HEXMOTIFTAH3H4	2058	2070	-	CTCCACGTCAGCC			P$SURECOREATSULTR11	1984	1990	-	GAGACTG			P$PYRIMIDINEBOXOSRAM	2067	2072	-	CCTTTT			P$LECPLEACS2	2160	2167	-	TAAAATAT			P$MYB1AT	2127	2132	-	AAACCA			P$TATABOXOSPAL	1945	1951	+	TATTTAA			P$ABREATRD2	1973	1985	-	AAACACGTGGCAG
	P$HEXAT	2059	2071	+	GCTGACGTGGAGG			P$P1BS	2017	2024	+	GTATATGC			P$SITEIIATCYTC	2074	2084	-	TGGGCCTTCAT			P$IBOXCORE	2163	2169	-	GATAAAA			P$MYBGAHV	2147	2153	-	TAACAAA			P$PYRIMIDINEBOXHVEPB	1966	1973	-	TTTTTTCC			P$CACGTGMOTIF	1974	1986	+	TGCCACGTGTTTC
	P$UPRMOTIFIAT	2060	2072	-	TCCTCCACGTCAG			P$P1BS	2017	2024	-	GCATATAC			P$IBOXCORE	2090	2096	+	GATAATA			P$RAV1AAT	2169	2173	+	CAACA			P$MYB1AT	2165	2170	+	AAACCA			P$GT1GMSCAM4	1967	1972	+	GAAAAA			P$DPBFCOREDCDC3	1977	1983	-	ACACGTG
	P$WBOXNTCHN48	2069	2083	-	ACTGACCTCTTTCCT			P$RAV1BAT	2026	2038	-	GCCCACCTGCATT			P$CPBCSPOR	2099	2104	-	TATTAG			P$CCA1ATLHCB1	2180	2187	-	AAAAATCT			P$REALPHALGLHCB21	2166	2176	+	AACCAAAACTC			P$GT1GMSCAM4	1976	1981	+	GAAAAA			P$TATAPVTRNALEU	2003	2015	-	ATTTATATAGTGG
	P$OSE2ROOTNODULE	2073	2077	-	CTCTT			P$INTRONLOWER	2028	2033	+	TGCAGG			P$CPBCSPOR	2128	2133	+	TATTAG			P$GT1GMSCAM4	2184	2189	-	GAAAAA			P$DRE2COREZMRAB17	2178	2184	+	ACCGACT			P$TATABOX3	1994	2000	-	TATTAAT			P$TATABOX4	2007	2013	+	TATATAA
	P$QELEMENTZMZM13	2074	2088	+	AGAGGTCAGTTGACG			P$OSE1ROOTNODULE	2053	2059	+	AAAGATT			P$OSE1ROOTNODULE	2136	2142	-	AAAGATG			P$-300ELEMENT	2219	2227	-	TGAAAAATC			P$MYB1AT	2184	2189	-	AAACCA			P$CCAATBOX1	2016	2020	-	CCAAT			P$TATABOX2	2009	2015	+	TATAAAT
	P$ASF1MOTIFCAMV	2079	2091	+	TCAGTTGACGCGC			P$TATABOX3	2089	2095	-	TATTAAT			P$TATABOX4	2153	2159	-	TATATAA			P$GT1GMSCAM4	2221	2226	-	GAAAAA			P$AGMOTIFNTMYB2	2189	2196	-	AGATCCAA			P$SORLIP1AT	2031	2043	+	TAACTAGCCACCC			P$OSE2ROOTNODULE	2016	2020	+	CTCTT
	P$WBOXATNPR1	2082	2096	+	GTTGACGCGCGGGTT			P$MYB1AT	2108	2113	-	AAACCA			P$CCAATBOX1	2159	2163	-	CCAAT			P$QARBNEXTA	2224	2236	+	TTCAACGTGTTTA			P$CIACADIANLELHC	2278	2287	-	CAAGCCTATC			P$MYBCOREATCYCB1	2042	2046	-	AACGG			P$OSE2ROOTNODULE	2022	2026	+	CTCTT
	P$CGCGBOXAT	2086	2091	+	ACGCGC			P$DPBFCOREDCDC3	2127	2133	-	ACACTTG			P$MYBATRD2	2165	2171	+	CTAACCA			P$TBOXATGAPB	2253	2258	+	ACTTTG			P$REALPHALGLHCB21	2280	2290	-	AACCAAGCCTA			P$RAV1AAT	2056	2060	+	CAACA			P$BOXLCOREDCPAL	2036	2042	+	ACCATCC
	P$CGCGBOXAT	2086	2091	-	GCGCGT			P$GT1GMSCAM4	2155	2160	+	GAAAAA			P$MYB1AT	2166	2171	+	TAACCA			P$MYBST1	2260	2266	+	AGGATAA			P$REALPHALGLHCB21	2286	2296	-	AACCAAAACCA			P$SORLIP1AT	2058	2070	+	ACAATAGCCACCA			P$RAV1AAT	2050	2054	-	CAACA
	P$CGCGBOXAT	2088	2093	+	GCGCGG			P$MYB1AT	2161	2166	-	AAACCA			P$MYB1AT	2173	2178	+	TAACCA			P$SREATMSD	2261	2267	-	ATTATCC			P$MYB1AT	2286	2291	-	AAACCA			P$RYREPEATBNNAPA	2067	2077	+	ACCATGCAACT			P$IBOXCORENT	2084	2090	+	GATAAGA
	P$CGCGBOXAT	2088	2093	-	CCGCGC			P$AMYBOX2	2170	2176	-	TATCCAT			P$SORLIP1AT	2174	2186	+	AACCAGGCCACTA			P$IBOXCORE	2262	2268	+	GATAATT			P$MYB1AT	2312	2317	-	AAACCA			P$EECCRCAH1	2072	2078	-	GAGTTGC			P$OSE2ROOTNODULE	2087	2091	-	CTCTT
	P$-300ELEMENT	2097	2105	+	TGCAAAGGG			P$TATCCAOSAMY	2170	2176	-	TATCCAT			P$MYBCOREATCYCB1	2197	2201	+	AACGG			P$EECCRCAH1	2279	2285	-	GAATTAC			P$REALPHALGLHCB21	2332	2342	-	AACCAAAACCG			P$CAREOSREP1	2073	2078	+	CAACTC			P$OSE2ROOTNODULE	2101	2105	-	CTCTT
	P$SURECOREATSULTR11	2119	2125	+	GAGACTC			P$MYBST1	2171	2177	+	TGGATAA			P$REBETALGLHCB21	2199	2205	+	CGGATAG			P$TAAAGSTKST1	2301	2307	+	CCTAAAG			P$SEF1MOTIF	2392	2400	-	ATATTTAAA			P$GAGA8HVBKN3	2074	2092	-	GAGAGAGAGAGAGAGAGTT			P$T/GBOXATPIN2	2110	2122	+	TGGAACGTGCAGG
	P$SURECOREATSULTR11	2132	2138	-	GAGACTC			P$SREATMSD	2172	2178	-	ATTATCC			P$OSE1ROOTNODULE	2213	2219	+	AAAGATC			P$NTBBF1ARROLB	2302	2308	-	ACTTTAG			P$TATABOXOSPAL	2393	2399	-	TATTTAA			P$GAGAGMGSA1	2076	2094	-	GAGAGAGAGAGAGAGAGAG			P$INTRONLOWER	2117	2122	+	TGCAGG
	P$ABRELATERD	2144	2156	-	CAAGACGTGCCAT			P$IBOXCORE	2173	2179	+	GATAATC			P$TAAAGSTKST1	2223	2229	-	AATAAAG			P$SEF1MOTIF	2309	2317	-	ATATTTAAT			P$LECPLEACS2	2397	2404	-	TAAAATAT			P$CTRMCAMV35S	2077	2085	+	TCTCTCTCT			P$TATAPVTRNALEU	2163	2175	-	TTTTATATAAATT
	P$BOXLCOREDCPAL	2163	2169	-	ACCATCC			P$AUXREPSIAA4	2186	2194	+	GGTCCCATA			P$CCAATBOX1	2227	2231	-	CCAAT			P$TATABOXOSPAL	2310	2316	-	TATTTAA			P$GT1GMSCAM4	2421	2426	-	GAAAAA			P$GAGAGMGSA1	2078	2096	-	GAGAGAGAGAGAGAGAGAG			P$TATAPVTRNALEU	2164	2176	+	ATTTATATAAAAG
	P$ARFAT	2170	2176	+	GTGTCTC			P$WBBOXPCWRKY1	2195	2209	+	TTTGACTTTTCTATC			P$RBCSCONSENSUS	2247	2253	+	AATCCAA			P$IBOXCORE	2316	2322	-	GATAAAT			P$MYBPLANT	2427	2437	-	AACCAAACCAT			P$CTRMCAMV35S	2079	2087	+	TCTCTCTCT			P$TATABOX2	2164	2170	-	TATAAAT
	P$SURECOREATSULTR11	2170	2176	-	GAGACAC			P$BOXIINTPATPB	2203	2208	-	ATAGAA			P$MYBPZM	2249	2255	+	TCCAACC			P$CIACADIANLELHC	2340	2349	-	CAAATATATC			P$MYB1AT	2428	2433	-	AAACCA			P$GAGAGMGSA1	2080	2098	-	GAGAGAGAGAGAGAGAGAG			P$TATABOX4	2166	2172	-	TATATAA
	P$ANAERO1CONSENSUS	2203	2209	+	AAACAAA			P$MYBST1	2205	2211	-	TGGATAG			P$SEF3MOTIFGM	2252	2257	+	AACCCA			P$ELRECOREPCRP1	2346	2360	+	TTTGACCGACAAAAC			P$MYB1AT	2433	2438	-	AAACCA			P$CTRMCAMV35S	2081	2089	+	TCTCTCTCT			P$TATABOX4	2167	2173	+	TATATAA
	P$SV40COREENHAN	2226	2233	+	GTGGTTCG			P$SV40COREENHAN	2205	2212	-	GTGGATAG			P$IBOXCORENT	2274	2280	+	GATAAGA			P$DRE2COREZMRAB17	2350	2356	+	ACCGACA			P$ANAERO1CONSENSUS	2441	2447	-	AAACAAA			P$GAGAGMGSA1	2082	2100	-	GAGAGAGAGAGAGAGAGAG			P$SORLIP1AT	2177	2189	-	TTAATTGCCACTT
	P$BOXLCOREDCPAL	2233	2239	-	ACCAACC			P$TATCCAYMOTIFOSRAMY	2206	2212	+	TATCCAC			P$BIHD1OS	2306	2310	+	TGTCA			P$LTREATLTI78	2350	2356	+	ACCGACA			P$GT1GMSCAM4	2448	2453	-	GAAAAA			P$CTRMCAMV35S	2083	2091	+	TCTCTCTCT			P$OSE2ROOTNODULE	2188	2192	-	CTCTT
	P$-300ELEMENT	2247	2255	+	TGAAAAGTA			P$TATCCACHVAL21	2206	2212	+	TATCCAC			P$TATABOXOSPAL	2315	2321	+	TATTTAA			P$TAAAGSTKST1	2364	2370	-	AATAAAG			P$CIACADIANLELHC	2456	2465	-	CAATTAAATC			P$CTRMCAMV35S	2085	2093	+	TCTCTCTCT			P$RAV1BAT	2227	2239	-	GATCACCTGCTTT
	P$CPBCSPOR	2271	2276	+	TATTAG			P$POLLEN2LELAT52	2208	2216	+	TCCACCATA			P$RAV1AAT	2331	2335	+	CAACA			P$TATABOX3	2373	2379	-	TATTAAT			P$ANAERO1CONSENSUS	2479	2485	-	AAACAAA			P$CTRMCAMV35S	2087	2095	+	TCTCTCTCT			P$OSE1ROOTNODULE	2236	2242	-	AAAGATC
	P$XYLAT	2291	2298	-	ACAAAGAA			P$EECCRCAH1	2263	2269	+	GAATTCC			P$OSE1ROOTNODULE	2338	2344	+	AAAGATA			P$WBOXATNPR1	2378	2392	-	GTTGACAATAGAATA			P$SEF3MOTIFGM	2509	2514	+	AACCCA			P$CTRMCAMV35S	2089	2097	+	TCTCTCTCT			P$TAAAGSTKST1	2239	2245	-	CCTAAAG
	P$REALPHALGLHCB21	2335	2345	-	AACCAATCTAA			P$OSE2ROOTNODULE	2276	2280	+	CTCTT			P$BOXIINTPATPB	2357	2362	-	ATAGAA			P$-10PEHVPSBD	2378	2383	+	TATTCT			P$CCAATBOX1	2512	2516	+	CCAAT			P$CTRMCAMV35S	2091	2099	+	TCTCTCTCT			P$OSE2ROOTNODULE	2251	2255	+	CTCTT
	P$CCAATBOX1	2339	2343	-	CCAAT			P$WBBOXPCWRKY1	2279	2293	-	TTTGACTCATGTGAA			P$TATABOX1	2359	2368	+	CTATAAATAC			P$BOXIINTPATPB	2380	2385	-	ATAGAA			P$AGMOTIFNTMYB2	2535	2542	+	AGATCCAA			P$CTRMCAMV35S	2093	2101	+	TCTCTCTCT			P$OSE2ROOTNODULE	2277	2281	+	CTCTT
	P$MYB1AT	2341	2346	-	AAACCA			P$MYCATERD	2280	2286	-	CATGTGA			P$TATABOX2	2360	2366	+	TATAAAT			P$BIHD1OS	2386	2390	+	TGTCA			P$ACGTABOX	2546	2551	+	TACGTA			P$PYRIMIDINEBOXOSRAM	2143	2148	+	CCTTTT			P$RYREPEATBNNAPA	2278	2288	-	TGCATGCAAGA
	P$SORLIP1AT	2401	2413	-	GGTTGTGCCACAT			P$MYCATRD2	2281	2287	+	CACATGA			P$EECCRCAH1	2387	2393	+	GAATTTC			P$WBOXATNPR1	2397	2411	-	GTTGACATAAAAAAA			P$ACGTABOX	2546	2551	-	TACGTA			P$IBOXCORE	2149	2155	+	GATAATT			P$RYREPEATBNNAPA	2281	2291	+	TGCATGCAAGA
	P$SORLIP2AT	2434	2444	+	CGGGCCTGAGT			P$GCN4OSGLUB1	2284	2292	+	ATGAGTCAA			P$TBOXATGAPB	2404	2409	-	ACTTTG			P$BIHD1OS	2405	2409	+	TGTCA			P$TBOXATGAPB	2555	2560	+	ACTTTG			P$WBOXATNPR1	2152	2166	-	TTTGACGGTGTAATT			P$CIACADIANLELHC	2287	2296	+	CAAGAAAATC
	P$RAV1AAT	2444	2448	-	CAACA			P$PREATPRODH	2284	2289	-	ACTCAT			P$CCAATBOX1	2416	2420	-	CCAAT			P$RAV1AAT	2408	2412	+	CAACA			P$CAREOSREP1	2576	2581	-	CAACTC			P$ASF1MOTIFCAMV	2157	2169	-	ATTTTTGACGGTG			P$EECCRCAH1	2290	2296	-	GATTTTC
	P$P1BS	2450	2457	+	GTATATAC			P$GT1GMSCAM4	2306	2311	-	GAAAAA			P$LECPLEACS2	2422	2429	-	TAAAATAT			P$RYREPEATBNNAPA	2409	2419	+	AACATGCAATA			P$CGCGBOXAT	2611	2616	+	GCGCGG			P$PALBOXAPC	2190	2196	+	CCGTCCT			P$OSE2ROOTNODULE	2308	2312	+	CTCTT
	P$P1BS	2450	2457	-	GTATATAC			P$TATABOX4	2341	2347	-	TATATAA			P$IBOXCORE	2425	2431	-	GATAAAA			P$TAAAGSTKST1	2416	2422	+	AATAAAG			P$CGCGBOXAT	2611	2616	-	CCGCGC			P$RAV1AAT	2208	2212	+	CAACA			P$RAV1AAT	2315	2319	+	CAACA
	P$CPBCSPOR	2471	2476	+	TATTAG			P$TATABOX4	2342	2348	+	TATATAA			P$CCA1ATLHCB1	2453	2460	-	AAAAATCT			P$MYBST1	2421	2427	+	AGGATAG			P$SORLIP2AT	2642	2652	+	AGGGCCAATGG			P$NTBBF1ARROLB	2221	2227	+	ACTTTAT			P$MYBST1	2329	2335	-	TGGATAT
	P$CIACADIANLELHC	2501	2510	-	CAATGTCATC			P$IBOXCORE	2360	2366	+	GATAATA			P$ANAERO1CONSENSUS	2520	2526	-	AAACAAA			P$CCA1ATLHCB1	2432	2439	-	AAAAATCT			P$CCAATBOX1	2646	2650	+	CCAAT			P$TAAAGSTKST1	2222	2228	-	TATAAAG			P$TATCCAOSAMY	2330	2336	+	TATCCAG
	P$BIHD1OS	2503	2507	-	TGTCA			P$OSE1ROOTNODULE	2377	2383	+	AAAGATC			P$TAAAGSTKST1	2544	2550	+	TTTAAAG			P$SP8BFIBSP8BIB	2472	2478	+	TACTATT			P$RAV1AAT	2688	2692	+	CAACA			P$REALPHALGLHCB21	2229	2239	-	AACCAAGAGTG			P$EECCRCAH1	2336	2342	+	GATTTCC
	P$CPBCSPOR	2524	2529	+	TATTAG			P$MYBGAHV	2412	2418	+	TAACAAA			P$NTBBF1ARROLB	2545	2551	-	ACTTTAA			P$ANAERO1CONSENSUS	2480	2486	+	AAACAAA			P$CPBCSPOR	2693	2698	-	TATTAG			P$OSE2ROOTNODULE	2231	2235	+	CTCTT			P$SEF3MOTIFGM	2374	2379	-	AACCCA
	P$BOXIINTPATPB	2554	2559	-	ATAGAA			P$WBOXATNPR1	2425	2439	+	ATTGACTGGAGGCGT			P$SEF1MOTIF	2552	2560	-	ATATTTAAT			P$TATABOX3	2486	2492	-	TATTAAT			P$MYBST1	2696	2702	-	TGGATAT			P$LBOXLERBCS	2234	2244	-	AAATTAACCAA			P$ASF1MOTIFCAMV	2377	2389	+	GTTTTTGACGAAT
	P$ANAERO1CONSENSUS	2593	2599	-	AAACAAA			P$OSE2ROOTNODULE	2478	2482	-	CTCTT			P$TATABOXOSPAL	2553	2559	-	TATTTAA			P$MYCATRD2	2503	2509	-	CACATGT			P$TATCCAOSAMY	2697	2703	+	TATCCAA			P$GT1CORE	2235	2245	+	TGGTTAATTTT			P$WBOXATNPR1	2380	2394	+	TTTGACGAATCTTTC
	P$OSE2ROOTNODULE	2616	2620	-	CTCTT			P$RYREPEATVFLEB4	2487	2497	+	AGCATGCATGG			P$LECPLEACS2	2586	2593	-	TAAAATAT			P$MYCATERD	2504	2510	+	CATGTGA			P$GT1GMSCAM4	2725	2730	-	GAAAAA			P$MYB1AT	2235	2240	-	TAACCA			P$OSE1ROOTNODULE	2387	2393	-	AAAGATT
	P$MYB1AT	2633	2638	+	AAACCA			P$SPHCOREZMC1	2488	2498	-	TCCATGCATGC			P$IBOXCORE	2589	2595	-	GATAAAA			P$CAREOSREP1	2509	2514	-	CAACTC			P$BIHD1OS	2736	2740	+	TGTCA			P$TATABOX3	2246	2252	+	TATTAAT			P$PYRIMIDINEBOXOSRAM	2395	2400	+	CCTTTT
	P$REALPHALGLHCB21	2634	2644	+	AACCAACTCAG			P$INTRONLOWER	2506	2511	-	TGCAGG			P$ACGTTBOX	2596	2601	+	AACGTT			P$OSE2ROOTNODULE	2517	2521	-	CTCTT			P$MYBST1	2745	2751	+	GGGATAC			P$TATABOX3	2247	2253	-	TATTAAT			P$CIACADIANLELHC	2414	2423	-	CAAGAAAATC
	P$WBOXNTCHN48	2635	2649	-	ACTGACTGAGTTGGT			P$SITEIIATCYTC	2510	2520	-	TGGGCCCAGTG			P$ACGTTBOX	2596	2601	-	AACGTT			P$2SSEEDPROTBANAPA	2521	2529	-	CAAACACTC			P$ACGTTBOX	2753	2758	+	AACGTT			P$TATABOX3	2280	2286	+	TATTAAT			P$EECCRCAH1	2414	2420	+	GATTTTC
	P$CAREOSREP1	2637	2642	+	CAACTC			P$SITEIIATCYTC	2513	2523	+	TGGGCCCATTC			P$TAAAGSTKST1	2599	2605	+	GTTAAAG			P$MYBPLANT	2522	2532	-	AACCAAACACT			P$ACGTTBOX	2753	2758	-	AACGTT			P$RAV1AAT	2337	2341	+	CAACA			P$DPBFCOREDCDC3	2420	2426	-	ACACAAG
	P$SURECOREATSULTR11	2651	2657	+	GAGACCA			P$CCAATBOX1	2524	2528	+	CCAAT			P$-300ELEMENT	2619	2627	-	TGAAAAATT			P$MYB1AT	2528	2533	-	AAACCA			P$RAV1AAT	2763	2767	-	CAACA			P$REALPHALGLHCB21	2346	2356	-	AACCAAGAGTA			P$IBOXCORE	2424	2430	-	GATAACA
	P$OSE1ROOTNODULE	2677	2683	+	AAAGATT			P$SORLIP1AT	2544	2556	+	AATGCAGCCACCA			P$GT1GMSCAM4	2621	2626	-	GAAAAA			P$RYREPEATLEGUMINBOX	2538	2548	-	CACATGCACTT			P$WBOXATNPR1	2764	2778	+	GTTGACAGACTAAAA			P$OSE2ROOTNODULE	2348	2352	+	CTCTT			P$OSE2ROOTNODULE	2463	2467	+	CTCTT
	P$MYBGAHV	2702	2708	-	TAACAAA			P$SEBFCONSSTPR10A	2566	2572	+	TTGTCAC			P$SEF1MOTIF	2628	2636	+	ATATTTAAA			P$MYCATRD2	2542	2548	-	CACATGC			P$BIHD1OS	2766	2770	-	TGTCA			P$RAV1AAT	2356	2360	-	CAACA			P$GT1GMSCAM4	2480	2485	-	GAAAAA
	P$REALPHALGLHCB21	2708	2718	-	AACCAAAATAT			P$BIHD1OS	2567	2571	+	TGTCA			P$TATABOXOSPAL	2629	2635	+	TATTTAA			P$MYCATERD	2543	2549	+	CATGTGA			P$SEF1MOTIF	2893	2901	-	ATATTTATA			P$-10PEHVPSBD	2365	2370	+	TATTCT			P$OSE2ROOTNODULE	2485	2489	+	CTCTT
	P$MYB1AT	2714	2719	-	AAACCA			P$IBOXCORENT	2605	2611	-	GATAAGA			P$TAAAGSTKST1	2631	2637	+	TTTAAAG			P$EVENINGAT	2594	2602	-	AAAATATCT			P$TATABOX2	2893	2899	+	TATAAAT			P$OSE2ROOTNODULE	2369	2373	+	CTCTT			P$PREATPRODH	2496	2501	+	ACTCAT
	P$TBOXATGAPB	2735	2740	+	ACTTTG			P$LTRECOREATCOR15	2628	2634	+	TCCGACC			P$NTBBF1ARROLB	2661	2667	+	ACTTTAA			P$OSE1ROOTNODULE	2634	2640	+	AAAGATG			P$WBOXATNPR1	2900	2914	+	ATTGACACTTGCCCT			P$REALPHALGLHCB21	2407	2417	-	AACCAAAAGAG			P$EECCRCAH1	2513	2519	+	GAGTTTC
	P$TAAAGSTKST1	2773	2779	+	AATAAAG			P$TATABOX1	2655	2664	+	CTATAAATAC			P$TAAAGSTKST1	2662	2668	-	CTTAAAG			P$GT1GMSCAM4	2642	2647	+	GAAAAA			P$BIHD1OS	2902	2906	-	TGTCA			P$OSE2ROOTNODULE	2407	2411	+	CTCTT			P$S1FBOXSORPS1L21	2536	2541	+	ATGGTA
	P$PYRIMIDINEBOXOSRAM	2783	2788	-	CCTTTT			P$TATABOX2	2656	2662	+	TATAAAT			P$MYBST1	2667	2673	+	AGGATAA			P$IBOXCORE	2687	2693	-	GATAAAA			P$DPBFCOREDCDC3	2904	2910	+	ACACTTG			P$MYB1AT	2413	2418	-	AAACCA			P$S1FBOXSORPS1L21	2572	2577	+	ATGGTA
	P$MYBPLANT	2786	2796	-	CACCAAACCCT			P$CGCGBOXAT	2668	2673	+	CCGCGG			P$SREATMSD	2668	2674	-	ATTATCC			P$NTBBF1ARROLB	2705	2711	+	ACTTTAC			P$GT1GMSCAM4	2917	2922	-	GAAAAA			P$PROXBBNNAPA	2445	2453	-	CAAACACCA			P$SORLIP1AT	2598	2610	-	ATGCATGCCACTT
	P$CCAATBOX1	2797	2801	-	CCAAT			P$CGCGBOXAT	2668	2673	-	CCGCGG			P$IBOXCORE	2669	2675	+	GATAATT			P$TAAAGSTKST1	2706	2712	-	AGTAAAG			P$CIACADIANLELHC	2927	2936	+	CAATCTCATC			P$AACACOREOSGLUB1	2449	2455	-	AACAAAC			P$RYREPEATGMGY2	2602	2612	+	GGCATGCATAG
	P$BOXCPSAS1	2817	2823	-	CTCCCAC			P$BOXLCOREDCPAL	2716	2722	-	ACCAACC			P$TATAPVTRNALEU	2673	2685	+	ATTTATATAATAA			P$EMHVCHORD	2709	2717	-	TGTAAAGTA			P$CCAATBOX1	2936	2940	+	CCAAT			P$TAAAGSTKST1	2456	2462	-	AGTAAAG			P$SPHCOREZMC1	2613	2623	+	TCCATGCATCA
	P$SURECOREATSULTR11	2821	2827	+	GAGACGA			P$AUXREPSIAA4	2720	2728	+	GGTCCCATT			P$TATABOX2	2673	2679	-	TATAAAT			P$-300ELEMENT	2709	2717	-	TGTAAAGTA			P$AMYBOX1	2956	2962	-	TAACAGA			P$WBOXATNPR1	2490	2504	-	ATTGACAGCTTGATC			P$GAREAT	2637	2643	+	TAACAAG
	P$PYRIMIDINEBOXOSRAM	2827	2832	-	CCTTTT			P$TRANSINITDICOTS	2738	2745	-	AATATGGC			P$TATABOX4	2675	2681	-	TATATAA			P$NTBBF1ARROLB	2710	2716	+	ACTTTAC			P$OSE2ROOTNODULE	2976	2980	-	CTCTT			P$BIHD1OS	2498	2502	+	TGTCA			P$SORLIP1AT	2641	2653	-	ATGGACGCCACTT
	P$WBOXHVISO1	2851	2865	+	TGTGACTGACACGTT			P$MYBPZM	2757	2763	-	TCCTACC			P$TATABOX4	2676	2682	+	TATATAA			P$TAAAGSTKST1	2711	2717	-	TGTAAAG										P$BOXIINTPATPB	2530	2535	-	ATAGAA			P$SPHZMC1	2647	2657	+	CGTCCATGCAT
	P$GADOWNAT	2856	2868	-	AAGAACGTGTCAG			P$OSE2ROOTNODULE	2763	2767	-	CTCTT			P$TATABOX2	2698	2704	-	TATAAAT			P$OSE2ROOTNODULE	2718	2722	+	CTCTT										P$CIACADIANLELHC	2537	2546	+	CAACTGGATC			P$SPHCOREZMC1	2649	2659	+	TCCATGCATTC
	P$BIHD1OS	2857	2861	-	TGTCA			P$SORLIP1AT	2794	2806	+	TAACCCGCCACGT			P$CAREOSREP1	2708	2713	-	CAACTC			P$-300ELEMENT	2719	2727	-	TGAAAAAGA										P$CANBNNAPA	2563	2571	-	CTAACACAG			P$REALPHALGLHCB21	2672	2682	-	AACCAAAGCTT
	P$CATATGGMSAUR	2891	2896	+	CATATG			P$ACGTROOT1	2798	2810	-	GGCCACGTGGCGG			P$OSE1ROOTNODULE	2720	2726	+	AAAGATT			P$GT1GMSCAM4	2721	2726	-	GAAAAA										P$CAREOSREP1	2571	2576	-	CAACTC			P$MYB1AT	2678	2683	-	AAACCA
	P$CATATGGMSAUR	2891	2896	-	CATATG			P$ACGTROOT1	2799	2811	+	CGCCACGTGGCCA			P$MYBCOREATCYCB1	2729	2733	-	AACGG			P$IBOXCORE	2734	2740	-	GATAAAA										P$OSE2ROOTNODULE	2587	2591	-	CTCTT			P$-300ELEMENT	2696	2704	-	TGTAAAAGA
	P$BIHD1OS	2898	2902	-	TGTCA			P$SORLIP1AT	2803	2815	-	TTTTTGGCCACGT			P$TAAAGSTKST1	2766	2772	+	TCTAAAG			P$WBOXATNPR1	2752	2766	-	TTTGACAAATAGAAG										P$SEF3MOTIFGM	2592	2597	+	AACCCA			P$CEREGLUBOX3PSLEGA	2716	2724	+	TGTAAAAGT
	P$DPBFCOREDCDC3	2900	2906	+	ACACTTG			P$-300ELEMENT	2816	2824	+	TGAAAAGGT			P$BIHD1OS	2780	2784	-	TGTCA			P$BOXIINTPATPB	2753	2758	-	ATAGAA										P$-300ELEMENT	2596	2604	-	TGCAAAGTG			P$-300ELEMENT	2716	2724	+	TGTAAAAGT
	P$-10PEHVPSBD	2925	2930	+	TATTCT			P$PYRIMIDINEBOXOSRAM	2818	2823	-	CCTTTT			P$DPBFCOREDCDC3	2803	2809	-	ACACCCG			P$BIHD1OS	2760	2764	+	TGTCA										P$TBOXATGAPB	2597	2602	+	ACTTTG			P$TAAAGSTKST1	2743	2749	+	TTTAAAG
	P$BOXIINTPATPB	2931	2936	-	ATAGAA			P$DRE2COREZMRAB17	2830	2836	+	ACCGACA			P$DRE2COREZMRAB17	2807	2813	-	ACCGACA			P$2SSEEDPROTBANAPA	2763	2771	+	CAAACACAT										P$S1FSORPL21	2604	2611	-	ATGGTATT			P$MYCATERD	2757	2763	-	CATGTGT
	P$OSE2ROOTNODULE	2939	2943	+	CTCTT			P$LTREATLTI78	2830	2836	+	ACCGACA			P$LTREATLTI78	2807	2813	-	ACCGACA			P$CIACADIANLELHC	2763	2772	+	CAAACACATC										P$S1FBOXSORPS1L21	2606	2611	-	ATGGTA			P$DPBFCOREDCDC3	2757	2763	+	ACACATG
	P$IBOXCORE	2941	2947	-	GATAAAG			P$ABREDISTBBNNAPA	2831	2843	-	CGCCACTTGTCGG			P$BIHD1OS	2816	2820	+	TGTCA			P$DRE2COREZMRAB17	2806	2812	-	ACCGACA										P$CCAATBOX1	2620	2624	+	CCAAT			P$MYCATRD2	2758	2764	+	CACATGC
	P$TAAAGSTKST1	2941	2947	-	GATAAAG			P$SORLIP1AT	2836	2848	-	ATCACCGCCACTT			P$MYBCOREATCYCB1	2824	2828	+	AACGG			P$LTREATLTI78	2806	2812	-	ACCGACA										P$RAV1AAT	2663	2667	+	CAACA			P$REALPHALGLHCB21	2774	2784	-	AACCAATATAC
	P$2SSEEDPROTBANAPA	2969	2977	+	CAAACACAA			P$EECCRCAH1	2856	2862	-	GAATTCC			P$RAV1AAT	2842	2846	-	CAACA			P$BIHD1OS	2815	2819	+	TGTCA										P$TATABOX3	2667	2673	-	TATTAAT			P$CCAATBOX1	2778	2782	-	CCAAT
	P$DPBFCOREDCDC3	2972	2978	+	ACACAAG			P$EECCRCAH1	2857	2863	+	GAATTCC			P$ELRECOREPCRP1	2843	2857	+	GTTGACCGGCTATTG			P$MYBCOREATCYCB1	2823	2827	+	AACGG										P$MYBST1	2671	2677	-	TGGATAT			P$MYB1AT	2780	2785	-	AAACCA
	P$SORLIP1AT	2980	2992	-	TTCAAAGCCACGA			P$WBOXATNPR1	2873	2887	+	GTTGACATCGCCACC			P$LTRE1HVBLT49	2862	2867	-	CCGAAA			P$RAV1AAT	2841	2845	-	CAACA										P$TATCCAOSAMY	2672	2678	+	TATCCAA			P$GT1GMSCAM4	2795	2800	+	GAAAAA
								P$BIHD1OS	2875	2879	-	TGTCA			P$MYBCOREATCYCB1	2889	2893	-	AACGG			P$ELRECOREPCRP1	2842	2856	+	GTTGACCGGCTATTG										P$GT1GMSCAM4	2704	2709	-	GAAAAA			P$MYBPZM	2809	2815	-	GCCTACC
								P$SORLIP1AT	2876	2888	+	GACATCGCCACCA			P$WBOXATNPR1	2891	2905	+	GTTGACACGTTGTTC			P$LTRE1HVBLT49	2861	2866	-	CCGAAA										P$CCAATBOX1	2730	2734	+	CCAAT			P$ABRELATERD	2821	2833	-	CGAGACGTGATGA
								P$TRANSINITDICOTS	2885	2892	+	ACCATGGC			P$GADOWNAT	2892	2904	-	AACAACGTGTCAA			P$ABREOSRAB21	2879	2891	+	GTTTACGTCGCCC										P$LEAFYATAG	2730	2736	+	CCAATGT			P$ANAERO3CONSENSUS	2821	2827	+	TCATCAC
								P$CACGTGMOTIF	2888	2900	-	CTCCACGTGCCAT			P$BIHD1OS	2893	2897	-	TGTCA			P$CGACGOSAMY3	2884	2888	-	CGACG										P$WBOXATNPR1	2746	2760	+	ATTGACAGCCTAAAA			P$SURECOREATSULTR11	2826	2832	-	GAGACGT
								P$IRO2OS	2889	2901	+	TGGCACGTGGAGA			P$TATABOX2	2921	2927	+	TATAAAT			P$WBOXATNPR1	2894	2908	+	ATTGACACGTTGTTC										P$BIHD1OS	2748	2752	-	TGTCA			P$BOXIINTPATPB	2837	2842	+	ATAGAA
								P$TATABOX2	2918	2924	+	TATAAAT			P$DPBFCOREDCDC3	2932	2938	+	ACACTTG			P$GADOWNAT	2895	2907	-	AACAACGTGTCAA										P$TATABOXOSPAL	2794	2800	+	TATTTAA			P$QELEMENTZMZM13	2853	2867	+	TGAGGTCATTCATGT
								P$DPBFCOREDCDC3	2930	2936	+	ACACTTG			P$OSE2ROOTNODULE	2966	2970	+	CTCTT			P$BIHD1OS	2896	2900	-	TGTCA										P$TAAAGSTKST1	2827	2833	+	TATAAAG			P$RAV1AAT	2876	2880	+	CAACA
								P$LTRE1HVBLT49	2958	2963	-	CCGAAA			P$MYBPLANT	2984	2994	+	CACCTACCTTA			P$TATABOX2	2924	2930	+	TATAAAT										P$-300ELEMENT	2874	2882	-	TGAAAAGTG			P$REALPHALGLHCB21	2881	2891	-	AACCAAAAACA
								P$OSE2ROOTNODULE	2986	2990	-	CTCTT			P$BOXLCOREDCPAL	2985	2991	+	ACCTACC			P$DPBFCOREDCDC3	2935	2941	+	ACACTTG										P$TATABOX1	2886	2895	+	CTATAAATAC			P$MYB1AT	2887	2892	-	AAACCA
																						P$OSE2ROOTNODULE	2969	2973	+	CTCTT										P$TATABOX2	2887	2893	+	TATAAAT			P$OSE2ROOTNODULE	2939	2943	+	CTCTT
																						P$MYBPLANT	2985	2995	+	CACCTACCTTA										P$BIHD1OS	2896	2900	-	TGTCA			P$ANAERO2CONSENSUS	2950	2955	-	AGCAGC
																						P$BOXLCOREDCPAL	2986	2992	+	ACCTACC										P$DPBFCOREDCDC3	2898	2904	+	ACACTTG			P$SORLIP2AT	2982	2992	+	AGGGCCGAAGC
																																				P$GT1GMSCAM4	2941	2946	+	GAAAAA
																																				P$CPBCSPOR	2959	2964	-	TATTAG
																																				P$GT1GMSCAM4	2967	2972	+	GAAAAA
																																				P$OSE2ROOTNODULE	2973	2977	-	CTCTT
																																				P$XYLAT	2989	2996	+	ACAAAGAA





[truncated: 17 more columns]

## Sheet: Table S5-4
Table S5 (1-4) The cis-element prediction of the 1.5 kb fragment containing promoter and 5′ UTR of 40 LEC1-type genes
Seq. name	IUPAC	Start position	End position	Strand	Sequence		Seq. name	IUPAC	Start position	End position	Strand	Sequence		Seq. name	IUPAC	Start position	End position	Strand	Sequence		Seq. name	IUPAC	Start position	End position	Strand	Sequence		Seq. name	IUPAC	Start position	End position	Strand	Sequence		Seq. name	Factor or Site Name Loc.(Str.) Signal Sequence SITE #		Seq. name	Factor or Site Name Loc.(Str.) Signal Sequence SITE #		Seq. name	Factor or Site Name Loc.(Str.) Signal Sequence SITE #		Seq. name	Factor or Site Name Loc.(Str.) Signal Sequence SITE #		Seq. name	IUPAC	Start position
KmaNFYB3P1500	P$MYBATRD2	1536	1542	+	CTAACCA		AcoLEC1BP1500	P$MYB2AT	1501	1511	+	AATATAACTGA		NnuNFYB2P1500	P$WBOXHVISO1	498	512	-	AATGACTCGGTACTG		AcoLEC1AP1500	P$GT1CORE	1511	1521	-	TGGTTAAATCA		NnuNFYB1P1500	P$BOXIINTPATPB	511	516	-	ATAGAA		AtrLEC1P1500	REALPHALGLHCB21 1511 (-) AACCAA S000362		PabLEC1AP1500	-10PEHVPSBD 1223 (+) TATTCT S000392		PabLEC1BP1500	-10PEHVPSBD 92 (-) TATTCT S000392		AcaLEC1P1500	ACGTATERD1 500 (-) ACGT S000415		SmoLEC1P1500	P$SORLIP1AT	508
	P$MYB1AT	1537	1542	+	TAACCA			P$OSE1ROOTNODULE	1510	1516	-	AAAGATC			P$OSE2ROOTNODULE	547	551	+	CTCTT			P$MYB1AT	1516	1521	+	TAACCA			P$CACGTGMOTIF	529	541	-	TGCCACGTGTTTC			MYBATRD22 1512 (-) CTAACCA S000175			-10PEHVPSBD 1397 (-) TATTCT S000392			ABRELATERD1 1000 (-) ACGTG S000414			ACGTATERD1 500 (+) ACGT S000415			P$WBOXHVISO1	512
	P$MYBPLANT	1538	1548	+	AACCAAACTAT			P$RAV1AAT	1533	1537	-	CAACA			P$SV40COREENHAN	559	566	-	GTGGATCG			P$GT1GMSCAM4	1534	1539	+	GAAAAA			P$ABREATRD2	530	542	+	AAACACGTGGCAT			MYB1AT 1512 (-) WAACCA S000408			-300CORE 970 (-) TGTAAAG S000001			ABRELATERD1 1001 (+) ACGTG S000414			MYBST1 505 (+) GGATA S000180			P$TAAAGSTKST1	515
	P$SEF1MOTIF	1555	1563	+	ATATTTAAA			P$GT1MOTIFPSRBCS	1538	1549	-	GTGTGGAAATAT			P$ASF1MOTIFCAMV	574	586	+	TTGGGTGACGATC			P$CCA1ATLHCB1	1540	1547	+	AACAATCT			P$DPBFCOREDCDC3	532	538	+	ACACGTG			SORLIP2AT 1518 (+) GGGCC S000483			-300CORE 1048 (-) TGTAAAG S000001			ABRERATCAL 999 (-) MACGYGB S000507			GATABOX 506 (+) GATA S000039			P$NTBBF1ARROLB	516
	P$TATABOXOSPAL	1556	1562	+	TATTTAA			P$2SSEEDPROTBANAPA	1549	1557	+	CAAACACAT			P$WBOXHVISO1	614	628	+	GATGACTTACTTCGA			P$OSE2ROOTNODULE	1546	1550	+	CTCTT			P$SORLIP1AT	534	546	-	ATGAATGCCACGT			MYB2AT 1522 (-) TAACTG S000177			-300ELEMENT 132 (-) TGHAAARK S000122			ACGTATERD1 1001 (-) ACGT S000415			SITEIIATCYTC 510 (-) TGGGCY S000474			P$CCAATBOX1	553
	P$TATAPVTRNALEU	1563	1575	-	ATTTATATATAAT			P$ANAERO1CONSENSUS	1573	1579	+	AAACAAA			P$EECCRCAH1	617	623	+	GACTTAC			P$ABREMOTIFAOSOSEM	1586	1598	-	CAATACGTGTCAT			P$RYREPEATBNNAPA	542	552	+	TTCATGCAGGA			MYB2CONSENSUSAT 1522 (-) YAACKG S000409			-300ELEMENT 969 (-) TGHAAARK S000122			ACGTATERD1 1001 (+) ACGT S000415			SORLIP2AT 510 (-) GGGCC S000483			P$PE2FNTRNR1A	557
	P$TATABOX4	1564	1570	-	TATATAA			P$QELEMENTZMZM13	1583	1597	-	ACAGGTCAAGGCATC			P$RYREPEATBNNAPA	643	653	+	AGCATGCAGCC			P$BIHD1OS	1587	1591	-	TGTCA			P$INTRONLOWER	546	551	+	TGCAGG			MYBCORE 1522 (+) CNGTTR S000176			-300ELEMENT 1047 (-) TGHAAARK S000122			AMYBOX1 506 (-) TAACARA S000020			MARTBOX 520 (+) TTWTWTTWTT S000067			P$RAV1BAT	572
	P$TATABOX4	1567	1573	+	TATATAA			P$ELRECOREPCRP1	1588	1602	+	CTTGACCTGTTTACC			P$INTRONLOWER	652	657	-	TGCAGG			P$ZDNAFORMINGATCAB1	1589	1596	-	ATACGTGT			P$CPBCSPOR	570	575	+	TATTAG			SITEIIATCYTC 1556 (-) TGGGCY S000474			-300ELEMENT 1288 (+) TGHAAARK S000122			AMYBOX2 1338 (-) TATCCAT S000021			MARTBOX 521 (+) TTWTWTTWTT S000067			P$OSE2ROOTNODULE	592
	P$TATABOX2	1569	1575	+	TATAAAT			P$OSE2ROOTNODULE	1610	1614	-	CTCTT			P$INTRONLOWER	659	664	-	TGCAGG			P$OSE1ROOTNODULE	1599	1605	+	AAAGATC			P$TBOXATGAPB	586	591	-	ACTTTG			SORLIP2AT 1556 (-) GGGCC S000483			ACGTATERD1 1038 (-) ACGT S000415			ANAERO1CONSENSUS 624 (-) AAACAAA S000477			MARTBOX 522 (+) TTWTWTTWTT S000067			P$OSE1ROOTNODULE	598
	P$TATABOX2	1584	1590	-	TATAAAT			P$WBOXHVISO1	1620	1634	-	AATGACTGCCTTCCT			P$SEF1MOTIF	673	681	+	ATATTTATA			P$TATAPVTRNALEU	1660	1672	-	TTTTATATAACTA			P$TATABOX3	609	615	-	TATTAAT			SEF3MOTIFGM 1566 (-) AACCCA S000115			ACGTATERD1 1038 (+) ACGT S000415			ANAERO2CONSENSUS 1046 (+) AGCAGC S000478			MARTBOX 523 (+) TTWTWTTWTT S000067			P$CAREOSREP1	637
	P$TATABOXOSPAL	1620	1626	+	TATTTAA			P$LEAFYATAG	1681	1687	-	CCAATGT			P$TATABOX2	675	681	-	TATAAAT			P$TATABOX4	1663	1669	-	TATATAA			P$TAAAGSTKST1	612	618	+	AATAAAG			MYBCOREATCYCB1 1572 (-) AACGG S000502			AMYBOX2 1230 (-) TATCCAT S000021			ARFAT 309 (+) TGTCTC S000270			MARTBOX 524 (+) TTWTWTTWTT S000067			P$TAAAGSTKST1	694
	P$CCA1ATLHCB1	1626	1633	+	AAAAATCT			P$CCAATBOX1	1683	1687	-	CCAAT			P$CCAATBOX1	686	690	+	CCAAT			P$TATABOX4	1664	1670	+	TATATAA			P$OSE1ROOTNODULE	615	621	+	AAAGATA			CACTFTPPCA1 1596 (+) YACT S000449			ANAERO1CONSENSUS 401 (-) AAACAAA S000477			ARR1AT 142 (+) NGATT S000454			MARTBOX 525 (+) TTWTWTTWTT S000067			P$CGACGOSAMY3	721
	P$OSE2ROOTNODULE	1632	1636	+	CTCTT			P$RAV1BAT	1688	1700	+	GGTCACCTGCATT			P$LEAFYATAG	686	692	+	CCAATGT			P$TATABOX4	1674	1680	-	TATATAA			P$IBOXCORE	618	624	+	GATAACT			MYB2AT 1603 (-) TAACTG S000177			ANAERO1CONSENSUS 562 (-) AAACAAA S000477			ARR1AT 235 (+) NGATT S000454			PYRIMIDINEBOXOSRAMY1A 540 (-) CCTTTT S000259			P$MYBST1	725
	P$TATABOXOSPAL	1636	1642	+	TATTTAA			P$INTRONLOWER	1693	1698	-	TGCAGG			P$L1BOXATPDF1	696	703	+	TAAATGTA			P$S1FBOXSORPS1L21	1679	1684	-	ATGGTA			P$SURECOREATSULTR11	626	632	-	GAGACCC			MYB2CONSENSUSAT 1603 (-) YAACKG S000409			ARFAT 759 (+) TGTCTC S000270			ARR1AT 283 (+) NGATT S000454			DOFCOREZM 541 (+) AAAG S000265			P$TAAAGSTKST1	736
	P$MYBGAHV	1640	1646	+	TAACAAA			P$CIACADIANLELHC	1723	1732	+	CAAATGGATC			P$PROLAMINBOXOSGLUB1	716	724	-	TGCAAAGAA			P$CAREOSREP1	1693	1698	-	CAACTC			P$-10PEHVPSBD	633	638	+	TATTCT			MYBCORE 1603 (+) CNGTTR S000176			ARR1AT 143 (+) NGATT S000454			ARR1AT 412 (-) NGATT S000454			INRNTPSADB 547 (+) YTCANTYY S000395			P$LTRECOREATCOR15	743
	P$TAAAGSTKST1	1657	1663	+	AATAAAG			P$OSE1ROOTNODULE	1729	1735	-	AAAGATC			P$RAV1AAT	723	727	+	CAACA			P$TGTCACACMCUCUMISIN	1697	1703	-	TGTCACA			P$BOXIINTPATPB	635	640	-	ATAGAA			NRRBNEXTA 1622 (+) TAGTGGAT S000242			ARR1AT 176 (+) NGATT S000454			ARR1AT 529 (+) NGATT S000454			GTGANTG10 548 (-) GTGA S000378			P$ABRELATERD	768
	P$NTBBF1ARROLB	1658	1664	-	ACTTTAT			P$SEF1MOTIF	1769	1777	-	ATATTTAAT			P$GT1GMSCAM4	729	734	-	GAAAAA			P$BIHD1OS	1699	1703	-	TGTCA			P$CGACGOSAMY3	648	652	-	CGACG			CACTFTPPCA1 1623 (-) YACT S000449			ARR1AT 246 (-) NGATT S000454			ARR1AT 749 (+) NGATT S000454			CACTFTPPCA1 549 (+) YACT S000449			P$2SSEEDPROTBANAPA	768
	P$CIACADIANLELHC	1672	1681	+	CAAATAAATC			P$TATABOXOSPAL	1770	1776	-	TATTTAA			P$LTRE1HVBLT49	740	745	+	CCGAAA			P$DPBFCOREDCDC3	1701	1707	+	ACACGCG			P$CTRMCAMV35S	656	664	+	TCTCTCTCT			ARR1AT 1626 (+) NGATT S000454			ARR1AT 277 (-) NGATT S000454			ARR1AT 784 (+) NGATT S000454			MYBPZM 574 (-) CCWACC S000179			P$CCAATBOX1	782
	P$MYB1AT	1682	1687	+	AAACCA			P$SEF1MOTIF	1774	1782	+	ATATTTATT			P$GT1GMSCAM4	742	747	+	GAAAAA			P$CGCGBOXAT	1703	1708	+	ACGCGG			P$OSE2ROOTNODULE	661	665	+	CTCTT			CMSRE1IBSPOA 1639 (-) TGGACGG S000511			ARR1AT 313 (-) NGATT S000454			ARR1AT 863 (+) NGATT S000454			BOXLCOREDCPAL 579 (-) ACCWWCC S000492			P$CGACGOSAMY3	792
	P$CATATGGMSAUR	1686	1691	+	CATATG			P$DPBFCOREDCDC3	1785	1791	-	ACACAAG			P$LTRE1HVBLT49	769	774	-	CCGAAA			P$CGCGBOXAT	1703	1708	-	CCGCGT			P$MYBCOREATCYCB1	676	680	-	AACGG			PALBOXAPC 1639 (+) CCGTCC S000137			ARR1AT 458 (+) NGATT S000454			ARR1AT 911 (-) NGATT S000454			MYBATRD22 582 (-) CTAACCA S000175			P$CDTDREHVCBF2	793
	P$CATATGGMSAUR	1686	1691	-	CATATG			P$-300ELEMENT	1791	1799	-	TGAAAAGGA			P$-300ELEMENT	793	801	+	TGCAAAGGG			P$TATABOX4	1752	1758	-	TATATAA			P$EECCRCAH1	704	710	+	GATTTAC			GT1CONSENSUS 1645 (-) GRWAAW S000198			ARR1AT 468 (+) NGATT S000454			ARR1AT 1037 (+) NGATT S000454			MYB1AT 582 (-) WAACCA S000408			P$CDTDREHVCBF2	793
	P$ANAERO1CONSENSUS	1703	1709	-	AAACAAA			P$PYRIMIDINEBOXOSRAM	1792	1797	+	CCTTTT			P$TBOXATGAPB	827	832	-	ACTTTG			P$CCAATBOX1	1759	1763	+	CCAAT			P$OSE2ROOTNODULE	730	734	-	CTCTT			CAATBOX1 1652 (+) CAAT S000028			ARR1AT 676 (+) NGATT S000454			ARR1AT 1101 (-) NGATT S000454			INRNTPSADB 589 (+) YTCANTYY S000395			P$MYBST1	802
	P$BIHD1OS	1775	1779	-	TGTCA			P$GT1GMSCAM4	1800	1805	+	GAAAAA			P$MYBPZM	832	838	+	TCCAACC			P$WBOXATNPR1	1763	1777	+	TTTGACACTCGTCTT			P$RAV1AAT	742	746	+	CAACA			MYBCORE 1659 (+) CNGTTR S000176			ARR1AT 685 (-) NGATT S000454			ARR1AT 1264 (-) NGATT S000454			WBBOXPCWRKY1 594 (+) TTTGACY S000310			P$TATCCAOSAMY	803
	P$AGATCONSENSUS	1798	1816	-	TTTACCTTTTAAGGTAGGT			P$RAV1AAT	1826	1830	+	CAACA			P$NAPINMOTIFBN	847	853	+	TACACAT			P$BIHD1OS	1765	1769	-	TGTCA			P$PYRIMIDINEBOXOSRAM	767	772	+	CCTTTT			CURECORECR 1674 (-) GTAC S000493			ARR1AT 690 (-) NGATT S000454			ARR1AT 1319 (+) NGATT S000454			ELRECOREPCRP1 595 (+) TTGACC S000142			P$PALBOXAPC	817
	P$BOXLCOREDCPAL	1798	1804	+	ACCTACC			P$RAV1AAT	1831	1835	+	CAACA			P$TATABOX2	856	862	-	TATAAAT			P$DPBFCOREDCDC3	1767	1773	+	ACACTCG			P$ANAERO1CONSENSUS	770	776	-	AAACAAA			CURECORECR 1674 (+) GTAC S000493			ARR1AT 794 (-) NGATT S000454			BIHD1OS 320 (+) TGTCA S000498			WBOXATNPR1 595 (+) TTGAC S000390			P$REBETALGLHCB21	823
	P$PYRIMIDINEBOXOSRAM	1807	1812	-	CCTTTT			P$RAV1BAT	1832	1844	-	AAACACCTGTGTT			P$CAREOSREP1	867	872	-	CAACTC			P$MYB2AT	1779	1789	+	ATTATAACTGA			P$WBOXATNPR1	795	809	+	ATTGACTTTTTGACT			CACTFTPPCA1 1675 (+) YACT S000449			ARR1AT 889 (-) NGATT S000454			BIHD1OS 977 (-) TGTCA S000498			QELEMENTZMZM13 596 (-) AGGTCA S000254			P$SORLIP1AT	845
	P$NTBBF1ARROLB	1827	1833	+	ACTTTAT			P$DPBFCOREDCDC3	1833	1839	+	ACACAGG			P$CAREOSREP1	880	885	-	CAACTC			P$GT1CORE	1797	1807	-	TGGTTAAATTG			P$WBBOXPCWRKY1	803	817	+	TTTGACTTTTGCTAT			CACTFTPPCA1 1695 (-) YACT S000449			ARR1AT 1011 (-) NGATT S000454			BOXLCOREDCPAL 740 (-) ACCWWCC S000492			WRKY71OS 596 (+) TGAC S000447			P$DPBFCOREDCDC3	858
	P$IBOXCORE	1828	1834	-	GATAAAG			P$DPBFCOREDCDC3	1836	1842	-	ACACCTG			P$EECCRCAH1	880	886	+	GAGTTGC			P$MYB1AT	1802	1807	+	TAACCA			P$PYRIMIDINEBOXOSRAM	889	894	+	CCTTTT			NODCON2GM 1729 (+) CTCTT S000462			ARR1AT 1117 (+) NGATT S000454			BOXLCOREDCPAL 1055 (-) ACCWWCC S000492			WBOXNTERF3 596 (+) TGACY S000457			P$MYBST1	903
	P$TAAAGSTKST1	1828	1834	-	GATAAAG			P$RAV1AAT	1854	1858	-	CAACA			P$SURECOREATSULTR11	895	901	+	GAGACTG			P$TAAAGSTKST1	1809	1815	-	GCTAAAG			P$ERELEE4	898	905	-	AATTCAAA			OSE2ROOTNODULE 1729 (+) CTCTT S000468			ARR1AT 1346 (+) NGATT S000454			BOXLCOREDCPAL 1196 (-) ACCWWCC S000492			ARR1AT 612 (+) NGATT S000454			P$SV40COREENHAN	903
	P$EECCRCAH1	1850	1856	+	GAATTTC			P$-300ELEMENT	1869	1877	+	TGCAAAGGG			P$SV40COREENHAN	901	908	+	GTGGTTAG			P$PYRIMIDINEBOXHVEPB	1820	1827	-	TTTTTTCC			P$PYRIMIDINEBOXHVEPB	904	911	+	TTTTTTCC			PYRIMIDINEBOXOSRAMY1A 1745 (-) CCTTTT S000259			ARR1AT 1442 (+) NGATT S000454			BOXLCOREDCPAL 1251 (-) ACCWWCC S000492			CCAATBOX1 618 (+) CCAAT S000030			P$TATCCAYMOTIFOSRAMY	904
	P$IBOXCORE	1865	1871	+	GATAATA			P$IBOX	1889	1895	+	GATAAGT			P$MYBATRD2	902	908	-	CTAACCA			P$GT1GMSCAM4	1821	1826	+	GAAAAA			P$GT1GMSCAM4	905	910	-	GAAAAA			DOFCOREZM 1746 (+) AAAG S000265			BIHD1OS 67 (-) TGTCA S000498			CAATBOX1 149 (-) CAAT S000028			EBOXBNNAPA 619 (-) CANNTG S000144			P$TATCCACHVAL21	904
	P$TATABOX2	1873	1879	+	TATAAAT			P$CIACADIANLELHC	1889	1898	-	CAAACTTATC			P$MYB1AT	902	907	-	TAACCA			P$LTRECOREATCOR15	1856	1862	+	TCCGACA			P$ANAERO1CONSENSUS	920	926	+	AAACAAA			INTRONLOWER 1754 (+) TGCAGG S000086			BIHD1OS 121 (-) TGTCA S000498			CAATBOX1 226 (+) CAAT S000028			MYCCONSENSUSAT 619 (-) CANNTG S000407			P$MYB1AT	911
	P$-300ELEMENT	1877	1885	-	TGTAAAATT			P$GAREAT	1919	1925	-	TAACAAG			P$CACGTGMOTIF	933	945	-	TGCCACGTGTTCC			P$ACGTABOX	1866	1871	+	TACGTA			P$CCAATBOX1	932	936	+	CCAAT			CACTFTPPCA1 1761 (-) YACT S000449			BIHD1OS 226 (+) TGTCA S000498			CAATBOX1 247 (-) CAAT S000028			CAATBOX1 619 (+) CAAT S000028			P$OSE2ROOTNODULE	925
	P$SEF1MOTIF	1911	1919	-	ATATTTAAT			P$IBOXCORENT	1943	1949	-	GATAAGG			P$ABREATRD2	934	946	+	GAACACGTGGCAA			P$ACGTABOX	1866	1871	-	TACGTA			P$RBCSCONSENSUS	934	940	+	AATCCAA			EECCRCAH1 1769 (-) GANTTNC S000494			BIHD1OS 295 (-) TGTCA S000498			CAATBOX1 297 (-) CAAT S000028			EBOXBNNAPA 619 (+) CANNTG S000144			P$MYCATERD	934
	P$TATABOXOSPAL	1912	1918	-	TATTTAA			P$RAV1AAT	1977	1981	-	CAACA			P$DPBFCOREDCDC3	936	942	+	ACACGTG			P$ABREMOTIFAOSOSEM	1871	1883	-	TAATACGTGTCAT			P$CCAATBOX1	937	941	+	CCAAT			EECCRCAH1 1770 (+) GANTTNC S000494			BIHD1OS 1215 (+) TGTCA S000498			CAATBOX1 432 (+) CAAT S000028			MYCCONSENSUSAT 619 (+) CANNTG S000407			P$MYCATRD2	935
	P$GT1GMSCAM4	1934	1939	-	GAAAAA			P$XYLAT	1990	1997	-	ACAAAGAA			P$SORLIP1AT	938	950	-	ATGGTTGCCACGT			P$BIHD1OS	1872	1876	-	TGTCA			P$ABRELATERD	942	954	-	CAATACGTGAGAA			EBOXBNNAPA 1784 (-) CANNTG S000144			BOXIINTPATPB 1 (-) ATAGAA S000296			CAATBOX1 473 (+) CAAT S000028			CAATBOX1 621 (-) CAAT S000028			P$OSE2ROOTNODULE	946
	P$TATABOX3	1949	1955	+	TATTAAT			P$CATATGGMSAUR	2045	2050	+	CATATG			P$RYREPEATBNNAPA	946	956	+	ACCATGCAGGG			P$ZDNAFORMINGATCAB1	1874	1881	-	ATACGTGT			P$GT1GMSCAM4	959	964	-	GAAAAA			RAV1BAT 1784 (-) CACCTG S000315			BOXIINTPATPB 358 (+) ATAGAA S000296			CAATBOX1 585 (-) CAAT S000028			SV40COREENHAN 624 (+) GTGGWWHG S000123			P$ANAERO2CONSENSUS	951
	P$TATABOX3	1950	1956	-	TATTAAT			P$CATATGGMSAUR	2045	2050	-	CATATG			P$INTRONLOWER	950	955	+	TGCAGG			P$CONSERVED11NTZMATP	1876	1886	+	ACGTATTAAAA			P$ANAERO1CONSENSUS	966	972	-	AAACAAA			MYCCONSENSUSAT 1784 (-) CANNTG S000407			BOXIINTPATPB 382 (-) ATAGAA S000296			CAATBOX1 721 (-) CAAT S000028			DOFCOREZM 628 (+) AAAG S000265			P$SEF3MOTIFGM	989
	P$CPBCSPOR	1977	1982	-	TATTAG			P$BOXIINTPATPB	2064	2069	+	ATAGAA			P$CGACGOSAMY3	970	974	+	CGACG			P$OSE1ROOTNODULE	1884	1890	+	AAAGATC			P$BIHD1OS	990	994	-	TGTCA			EBOXBNNAPA 1784 (+) CANNTG S000144			BOXIINTPATPB 597 (+) ATAGAA S000296			CAATBOX1 786 (-) CAAT S000028			NODCON2GM 629 (-) CTCTT S000462			P$ANAERO2CONSENSUS	1007
	P$TAAAGSTKST1	1982	1988	+	ATTAAAG			P$MYB1AT	2068	2073	+	AAACCA			P$SITEIIATCYTC	1021	1031	+	TGGGCTTCATA			P$TATAPVTRNALEU	1945	1957	-	TTTTATATAACTA			P$TBOXATGAPB	999	1004	+	ACTTTG			MYCCONSENSUSAT 1784 (+) CANNTG S000407			BOXIINTPATPB 1033 (+) ATAGAA S000296			CAATBOX1 799 (-) CAAT S000028			OSE2ROOTNODULE 629 (-) CTCTT S000468			P$EECCRCAH1	1035
	P$MYBST1	1987	1993	+	AGGATAA			P$MYCATRD2	2078	2084	-	CACATGG			P$MYBCOREATCYCB1	1038	1042	-	AACGG			P$TATABOX4	1948	1954	-	TATATAA			P$ERELEE4	1001	1008	-	ATTTCAAA			GTGANTG10 1787 (+) GTGA S000378			BOXIINTPATPB 1395 (+) ATAGAA S000296			CAATBOX1 817 (+) CAAT S000028			SEF4MOTIFGM7S 633 (+) RTTTTTR S000103			P$INTRONLOWER	1041
	P$SREATMSD	1988	1994	-	TTTATCC			P$MYCATERD	2079	2085	+	CATGTGC			P$SORLIP2AT	1052	1062	-	GGGGCCCAGGG			P$TATABOX4	1949	1955	+	TATATAA			P$TATABOX4	1024	1030	-	TATATAA			WBOXHVISO1 1788 (+) TGACT S000442			BOXLCOREDCPAL 529 (-) ACCWWCC S000492			CAATBOX1 1121 (-) CAAT S000028			INRNTPSADB 641 (+) YTCANTYY S000395			P$WBOXHVISO1	1052
	P$IBOXCORE	1989	1995	+	GATAAAA			P$RAV1BAT	2110	2122	-	ATTCACCTGGCTT			P$SITEIIATCYTC	1055	1065	+	TGGGCCCCCCG			P$TATABOX4	1959	1965	-	TATATAA			P$-300ELEMENT	1034	1042	+	TGAAAAGGG			WRKY71OS 1788 (+) TGAC S000447			CAATBOX1 145 (-) CAAT S000028			CAATBOX1 1189 (-) CAAT S000028			CAATBOX1 643 (+) CAAT S000028			P$WBOXNTCHN48	1071
	P$SEF1MOTIF	1994	2002	-	ATATTTATT			P$BOXIINTPATPB	2127	2132	+	ATAGAA			P$ASF1MOTIFCAMV	1061	1073	-	AATAGTGACGGGG			P$S1FBOXSORPS1L21	1964	1969	-	ATGGTA			P$PYRIMIDINEBOXOSRAM	1036	1041	-	CCTTTT			WBOXNTERF3 1788 (+) TGACY S000457			CAATBOX1 215 (-) CAAT S000028			CAATBOX1 1244 (-) CAAT S000028			ERELEE4 644 (+) AWTTCAAA S000037			P$TAAAGSTKST1	1137
	P$RAV1AAT	2026	2030	-	CAACA			P$EECCRCAH1	2139	2145	-	GAATTGC			P$RAV1AAT	1080	1084	-	CAACA			P$CAREOSREP1	1973	1978	-	CAACTC			P$SORLIP1AT	1053	1065	-	TTGGCGGCCACCA			EECCRCAH1 1789 (+) GANTTNC S000494			CAATBOX1 230 (-) CAAT S000028			CAATBOX1 1263 (+) CAAT S000028			EBOXBNNAPA 648 (-) CANNTG S000144			P$OSE2ROOTNODULE	1145
	P$IBOXCORE	2032	2038	+	GATAATT			P$SORLIP1AT	2156	2168	-	TTATTTGCCACCA			P$SURECOREATSULTR11	1084	1090	+	GAGACCT			P$TGTCACACMCUCUMISIN	1977	1983	-	TGTCACA			P$GCCCORE	1057	1063	+	GGCCGCC			INTRONLOWER 1806 (+) TGCAGG S000086			CAATBOX1 312 (+) CAAT S000028			CACGTGMOTIF 1000 (-) CACGTG S000042			MYCCONSENSUSAT 648 (-) CANNTG S000407			P$CGCGBOXAT	1149
	P$OSE2ROOTNODULE	2041	2045	-	CTCTT			P$TATABOX3	2185	2191	+	TATTAAT			P$OSE1ROOTNODULE	1093	1099	+	AAAGATT			P$BIHD1OS	1979	1983	-	TGTCA			P$MYBST1	1066	1072	-	TGGATAG			EBOXBNNAPA 1808 (-) CANNTG S000144			CAATBOX1 367 (-) CAAT S000028			CACGTGMOTIF 1000 (+) CACGTG S000042			EBOXBNNAPA 648 (+) CANNTG S000144			P$CGCGBOXAT	1149
	P$ARFAT	2043	2049	-	TTGTCTC			P$TATABOX3	2186	2192	-	TATTAAT			P$BIHD1OS	1132	1136	-	TGTCA			P$DPBFCOREDCDC3	1981	1987	+	ACACGCG			P$SV40COREENHAN	1066	1073	-	GTGGATAG			DPBFCOREDCDC3 1808 (-) ACACNNG S000292			CAATBOX1 433 (-) CAAT S000028			CACTFTPPCA1 2 (+) YACT S000449			MYCCONSENSUSAT 648 (+) CANNTG S000407			P$RYREPEATGMGY2	1198
	P$SURECOREATSULTR11	2043	2049	+	GAGACAA			P$TCA1MOTIF	2193	2202	+	TCATCTTCTT			P$WBOXNTCHN48	1137	1151	-	TCTGACTCTTGTCTG			P$CGCGBOXAT	1983	1988	+	ACGCGG			P$TATCCAYMOTIFOSRAMY	1067	1073	+	TATCCAC			RAV1BAT 1808 (-) CACCTG S000315			CAATBOX1 494 (-) CAAT S000028			CACTFTPPCA1 29 (-) YACT S000449			DOFCOREZM 655 (+) AAAG S000265			P$SORLIP1AT	1223
	P$SEBFCONSSTPR10A	2043	2049	-	TTGTCTC			P$TAAAGSTKST1	2236	2242	-	CATAAAG			P$OSE2ROOTNODULE	1142	1146	-	CTCTT			P$CGCGBOXAT	1983	1988	-	CCGCGT			P$TATCCACHVAL21	1067	1073	+	TATCCAC			MYCCONSENSUSAT 1808 (-) CANNTG S000407			CAATBOX1 499 (-) CAAT S000028			CACTFTPPCA1 50 (-) YACT S000449			PYRIMIDINEBOXOSRAMY1A 662 (-) CCTTTT S000259			P$CGCGBOXAT	1225
	P$CCAATBOX1	2065	2069	-	CCAAT			P$RAV1AAT	2248	2252	-	CAACA			P$OSE2ROOTNODULE	1164	1168	+	CTCTT			P$OCTAMOTIF2	1984	1991	+	CGCGGCAT			P$TATABOXOSPAL	1090	1096	-	TATTTAA			EBOXBNNAPA 1808 (+) CANNTG S000144			CAATBOX1 653 (-) CAAT S000028			CACTFTPPCA1 55 (-) YACT S000449			DOFCOREZM 663 (+) AAAG S000265			P$CGCGBOXAT	1225
	P$IBOXCORENT	2080	2086	+	GATAAGG			P$IBOXCORE	2281	2287	+	GATAATC			P$MYBPZM	1173	1179	+	TCCAACC			P$MYCATRD2	1988	1994	-	CACATGC			P$-300ELEMENT	1116	1124	+	TGCAAAAGC			MYCCONSENSUSAT 1808 (+) CANNTG S000407			CAATBOX1 684 (+) CAAT S000028			CACTFTPPCA1 87 (-) YACT S000449			ARR1AT 668 (-) NGATT S000454			P$CIACADIANLELHC	1248
	P$REALPHALGLHCB21	2088	2098	-	AACCAAATTCC			P$ASF1MOTIFCAMV	2289	2301	-	AGTAATGACGCTG			P$REALPHALGLHCB21	1176	1186	+	AACCAAGTACA			P$MYCATERD	1989	1995	+	CATGTGA			P$OSE1ROOTNODULE	1129	1135	+	AAAGATA			RAV1AAT 1812 (-) CAACA S000314			CAATBOX1 888 (+) CAAT S000028			CACTFTPPCA1 103 (-) YACT S000449			WUSATAg 672 (+) TTAATGG S000433			P$RAV1AAT	1253
	P$MYB1AT	2094	2099	-	AAACCA			P$SP8BFIBSP8BIB	2298	2304	+	TACTATT			P$UP2ATMSD	1191	1199	-	AAACCCTAG			P$TATABOX4	2032	2038	-	TATATAA			P$GT1GMSCAM4	1152	1157	+	GAAAAA			RAV1AAT 1823 (-) CAACA S000314			CAATBOX1 908 (+) CAAT S000028			CACTFTPPCA1 106 (-) YACT S000449			EBOXBNNAPA 689 (-) CANNTG S000144			P$GT1GMSCAM4	1312
	P$ERELEE4	2097	2104	-	AATTCAAA			P$-10PEHVPSBD	2343	2348	-	TATTCT			P$OSE2ROOTNODULE	1216	1220	+	CTCTT			P$CCAATBOX1	2039	2043	+	CCAAT			P$HSELIKENTACIDICPR1	1160	1174	+	CTTGAAGACTTCCAG			GT1CONSENSUS 1833 (-) GRWAAW S000198			CAATBOX1 923 (-) CAAT S000028			CACTFTPPCA1 133 (-) YACT S000449			MYCCONSENSUSAT 689 (-) CANNTG S000407			P$OSE1ROOTNODULE	1337
	P$GT1GMSCAM4	2131	2136	-	GAAAAA			P$IBOX	2348	2354	-	GATAAGT			P$MYBCOREATCYCB1	1241	1245	-	AACGG			P$WBOXATNPR1	2043	2057	+	TTTGACAGTCGTCTT			P$HSELIKENTACIDICPR1	1160	1174	-	CTGGAAGTCTTCAAG			IBOXCORE 1834 (-) GATAA S000199			CAATBOX1 964 (+) CAAT S000028			CACTFTPPCA1 190 (+) YACT S000449			CAATBOX1 689 (+) CAAT S000028			P$ASF1MOTIFCAMV	1349
	P$OSE2ROOTNODULE	2143	2147	+	CTCTT			P$-300ELEMENT	2357	2365	-	TGCAAAATA			P$MYBCOREATCYCB1	1246	1250	-	AACGG			P$BIHD1OS	2045	2049	-	TGTCA			P$EECCRCAH1	1166	1172	+	GACTTCC			SREATMSD 1834 (+) TTATCC S000470			CAATBOX1 1068 (-) CAAT S000028			CACTFTPPCA1 271 (+) YACT S000449			EBOXBNNAPA 689 (+) CANNTG S000144			P$DPBFCOREDCDC3	1356
	P$CCAATBOX1	2176	2180	-	CCAAT			P$MYBPLANT	2380	2390	+	AACCTACCATT			P$MYBCOREATCYCB1	1252	1256	-	AACGG			P$TATABOX2	2061	2067	+	TATAAAT			P$CCAATBOX1	1263	1267	+	CCAAT			GATABOX 1835 (-) GATA S000039			CAATBOX1 1092 (-) CAAT S000028			CACTFTPPCA1 377 (-) YACT S000449			MYCCONSENSUSAT 689 (+) CANNTG S000407			P$ANAERO2CONSENSUS	1378
	P$TATCCAOSAMY	2177	2183	-	TATCCAA			P$BOXLCOREDCPAL	2381	2387	+	ACCTACC			P$IBOXCORE	1288	1294	-	GATAAAT			P$GT1CORE	2077	2087	-	TGGTTAAGTTG			P$PALBOXAPC	1276	1282	+	CCGTCCA			MYBST1 1835 (-) GGATA S000180			CAATBOX1 1096 (+) CAAT S000028			CACTFTPPCA1 426 (-) YACT S000449			CAATBOX1 691 (-) CAAT S000028			P$CACGCAATGMGH3	1387
	P$MYBST1	2178	2184	+	TGGATAA			P$S1FBOXSORPS1L21	2384	2389	-	ATGGTA			P$TAAAGSTKST1	1323	1329	+	TATAAAG			P$MYB1AT	2082	2087	+	TAACCA			P$CMSRE1IBSPOA	1276	1282	-	TGGACGG			PYRIMIDINEBOXOSRAMY1A 1838 (+) CCTTTT S000259			CAATBOX1 1102 (-) CAAT S000028			CACTFTPPCA1 668 (-) YACT S000449			MARTBOX 695 (-) TTWTWTTWTT S000067			P$OSE2ROOTNODULE	1403
	P$SREATMSD	2179	2185	-	CTTATCC			P$SITEIIATCYTC	2388	2398	-	TGGGCTGGAAT			P$NTBBF1ARROLB	1324	1330	-	ACTTTAT			P$CATATGGMSAUR	2095	2100	+	CATATG			P$ARFAT	1306	1312	+	CTGTCTC			DOFCOREZM 1839 (-) AAAG S000265			CAATBOX1 1119 (-) CAAT S000028			CACTFTPPCA1 678 (-) YACT S000449			POLASIG1 695 (+) AATAAA S000080			P$GT1GMSCAM4	1407
	P$IBOX	2180	2186	+	GATAAGC			P$TAAAGSTKST1	2413	2419	+	GCTAAAG			P$MYBCOREATCYCB1	1344	1348	+	AACGG			P$CATATGGMSAUR	2095	2100	-	CATATG			P$SURECOREATSULTR11	1306	1312	-	GAGACAG			GTGANTG10 1846 (+) GTGA S000378			CAATBOX1 1125 (-) CAAT S000028			CACTFTPPCA1 682 (+) YACT S000449			TATABOX5 699 (-) TTATTT S000203			P$BOXIINTPATPB	1442
	P$SURECOREATSULTR11	2199	2205	-	GAGACGC			P$EECCRCAH1	2419	2425	-	GAGTTTC			P$ANAERO1CONSENSUS	1355	1361	-	AAACAAA			P$GT1GMSCAM4	2102	2107	+	GAAAAA			P$SEBFCONSSTPR10A	1306	1312	+	CTGTCTC			GATABOX 1848 (+) GATA S000039			CAATBOX1 1194 (-) CAAT S000028			CACTFTPPCA1 753 (+) YACT S000449			GT1CONSENSUS 706 (+) GRWAAW S000198			P$PYRIMIDINEBOXOSRAM	1461
	P$OSE2ROOTNODULE	2203	2207	+	CTCTT			P$RYREPEATBNNAPA	2436	2446	-	CTCATGCAATT			P$TGACGTVMAMY	1362	1374	+	CCTTTTGACGTTT			P$LTRECOREATCOR15	2137	2143	+	TCCGACA			P$GT1CORE	1346	1356	-	AGGTTAAATCA			MYBCORE 1855 (-) CNGTTR S000176			CAATBOX1 1339 (-) CAAT S000028			CACTFTPPCA1 759 (+) YACT S000449			GT1CONSENSUS 707 (+) GRWAAW S000198			P$OSE2ROOTNODULE	1470
	P$GT1GMSCAM4	2215	2220	-	GAAAAA			P$S1FBOXSORPS1L21	2457	2462	+	ATGGTA			P$PYRIMIDINEBOXOSRAM	1362	1367	+	CCTTTT			P$ABREMOTIFAOSOSEM	2152	2164	-	CAATACGTGTCAT			P$TAAAGSTKST1	1355	1361	-	ATTAAAG			ARR1AT 1862 (+) NGATT S000454			CAATBOX1 1359 (-) CAAT S000028			CACTFTPPCA1 886 (-) YACT S000449			GT1CONSENSUS 711 (-) GRWAAW S000198			P$-300ELEMENT	1480
	P$GT1GMSCAM4	2230	2235	-	GAAAAA			P$BOXLCOREDCPAL	2479	2485	-	ACCATCC			P$HEXMOTIFTAH3H4	1364	1376	-	CAAAACGTCAAAA			P$BIHD1OS	2153	2157	-	TGTCA			P$-300ELEMENT	1362	1370	-	TGTAAAAGC			ARR1AT 1871 (-) NGATT S000454			CAATBOX1 1384 (-) CAAT S000028			CACTFTPPCA1 951 (+) YACT S000449			EECCRCAH1 737 (-) GANTTNC S000494			P$SV40COREENHAN	1513
	P$PYRIMIDINEBOXOSRAM	2268	2273	+	CCTTTT			P$AMYBOX2	2539	2545	-	TATCCAT			P$WBOXATNPR1	1365	1379	+	TTTGACGTTTTGACT			P$ZDNAFORMINGATCAB1	2155	2162	-	ATACGTGT			P$BOXIINTPATPB	1379	1384	+	ATAGAA			MYBCORE 1875 (-) CNGTTR S000176			CAATBOX1 1393 (+) CAAT S000028			CACTFTPPCA1 1275 (+) YACT S000449			GT1CONSENSUS 737 (+) GRWAAW S000198			P$MYB1AT	1514
	P$L1BOXATPDF1	2287	2294	-	TAAATGTA			P$TATCCAOSAMY	2539	2545	-	TATCCAT			P$WBBOXPCWRKY1	1373	1387	+	TTTGACTTGTCGTTT			P$OSE1ROOTNODULE	2165	2171	+	AAAGATC			P$GT1GMSCAM4	1389	1394	+	GAAAAA			WBOXHVISO1 1879 (-) TGACT S000442			CAATBOX1 1440 (-) CAAT S000028			CACTFTPPCA1 1303 (+) YACT S000449			ARR1AT 740 (-) NGATT S000454			P$SV40COREENHAN	1522
	P$L1BOXATPDF1	2303	2310	-	TAAATGCA			P$MYBST1	2540	2546	+	TGGATAA			P$MYB1AT	1427	1432	+	AAACCA			P$SP8BFIBSP8BIB	2197	2203	-	TACTATT			P$MYB1AT	1392	1397	+	AAACCA			WBOXNTERF3 1879 (-) TGACY S000457			CACTFTPPCA1 16 (-) YACT S000449			CACTFTPPCA1 1371 (+) YACT S000449			CCAATBOX1 745 (+) CCAAT S000030			P$MYB1AT	1523
	P$GT1GMSCAM4	2313	2318	-	GAAAAA			P$SREATMSD	2541	2547	-	GTTATCC			P$WUSATAg	1430	1436	-	TTAATGG			P$AACACOREOSGLUB1	2217	2223	-	AACAAAC			P$REALPHALGLHCB21	1393	1403	+	AACCAAAGAAG			WRKY71OS 1880 (-) TGAC S000447			CACTFTPPCA1 65 (-) YACT S000449			CACTFTPPCA1 1404 (-) YACT S000449			CAATBOX1 746 (+) CAAT S000028			P$TBOXATGAPB	1534
	P$L1BOXATPDF1	2329	2336	-	TAAATGCA			P$IBOXCORE	2542	2548	+	GATAACA			P$OSE2ROOTNODULE	1439	1443	+	CTCTT			P$MYBGAHV	2218	2224	-	TAACAAA			P$RAV1AAT	1445	1449	-	CAACA			GTGANTG10 1881 (-) GTGA S000378			CACTFTPPCA1 80 (-) YACT S000449			CACTFTPPCA1 1428 (+) YACT S000449			ROOTMOTIFTAPOX1 747 (-) ATATT S000098			P$SORLIP2AT	1545
	P$GT1GMSCAM4	2355	2360	-	GAAAAA			P$MYCATERD	2546	2552	-	CATGTGT			P$NTBBF1ARROLB	1470	1476	+	ACTTTAC			P$TRANSINITDICOTS	2257	2264	-	ACAATGGC			P$PYRIMIDINEBOXOSRAM	1467	1472	-	CCTTTT			EBOXBNNAPA 1884 (-) CANNTG S000144			CACTFTPPCA1 119 (-) YACT S000449			CAREOSREP1 1174 (+) CAACTC S000421			ERELEE4 761 (+) AWTTCAAA S000037			P$SURECOREATSULTR11	1553
	P$TATABOXOSPAL	2363	2369	+	TATTTAA			P$DPBFCOREDCDC3	2546	2552	+	ACACATG			P$TAAAGSTKST1	1471	1477	-	AGTAAAG			P$CAREOSREP1	2265	2270	-	CAACTC			P$BOXCPSAS1	1488	1494	+	CTCCCAC			RAV1BAT 1884 (-) CACCTG S000315			CACTFTPPCA1 508 (+) YACT S000449			CAREOSREP1 1452 (+) CAACTC S000421			SEF4MOTIFGM7S 765 (-) RTTTTTR S000103			P$SURECOREATSULTR11	1571
	P$L1BOXATPDF1	2371	2378	-	TAAATGTA			P$MYCATRD2	2547	2553	+	CACATGT			P$PYRIMIDINEBOXOSRAM	1546	1551	+	CCTTTT			P$TGTCACACMCUCUMISIN	2269	2275	-	TGTCACA			P$DPBFCOREDCDC3	1493	1499	+	ACACTGG			MYCCONSENSUSAT 1884 (-) CANNTG S000407			CACTFTPPCA1 556 (+) YACT S000449			CARGCW8GAT 793 (-) CWWWWWWWWG S000431			SORLREP3AT 786 (+) TGTATATAT S000488			P$CGACGOSAMY3	1580
	P$MYBGAHV	2380	2386	+	TAACAAA			P$SURECOREATSULTR11	2555	2561	-	GAGACTG			P$SV40COREENHAN	1558	1565	-	GTGGTAAG			P$BIHD1OS	2271	2275	-	TGTCA			P$DPBFCOREDCDC3	1501	1507	+	ACACGGG			EBOXBNNAPA 1884 (+) CANNTG S000144			CACTFTPPCA1 740 (+) YACT S000449			CARGCW8GAT 793 (+) CWWWWWWWWG S000431			ROOTMOTIFTAPOX1 791 (+) ATATT S000098			P$ASF1MOTIFCAMV	1584
	P$WBOXATNPR1	2396	2410	+	TTTGACATAAATGTA			P$OSE2ROOTNODULE	2559	2563	+	CTCTT			P$ABRELATERD	1564	1576	+	ACTTACGTGGATT			P$DPBFCOREDCDC3	2273	2279	+	ACACGCG			P$MYBST1	1511	1517	-	GGGATAC			MYCCONSENSUSAT 1884 (+) CANNTG S000407			CACTFTPPCA1 767 (+) YACT S000449			CCAATBOX1 149 (-) CCAAT S000030			GT1CONSENSUS 793 (-) GRWAAW S000198			P$WBOXATNPR1	1587
	P$BIHD1OS	2398	2402	-	TGTCA			P$SEF1MOTIF	2594	2602	+	ATATTTATT			P$UPRMOTIFIIAT	1569	1587	-	CCGTTTTAGTTAATCCACG			P$CGCGBOXAT	2275	2280	+	ACGCGG			P$LTRECOREATCOR15	1535	1541	+	TCCGACC			GTGANTG10 1887 (+) GTGA S000378			CACTFTPPCA1 881 (-) YACT S000449			CCAATBOX1 786 (-) CCAAT S000030			CAATBOX1 799 (-) CAAT S000028			P$GCCCORE	1603
	P$L1BOXATPDF1	2403	2410	+	TAAATGTA			P$BIHD1OS	2619	2623	+	TGTCA			P$MYBCOREATCYCB1	1583	1587	+	AACGG			P$CGCGBOXAT	2275	2280	-	CCGCGT			P$EECCRCAH1	1543	1549	+	GATTTTC			GATABOX 1889 (+) GATA S000039			CACTFTPPCA1 892 (+) YACT S000449			CIACADIANLELHC 143 (-) CAANNNNATC S000252			CCAATBOX1 799 (-) CCAAT S000030			P$AGCBOXNPGLB	1606
	P$S2FSORPL21	2405	2413	-	CCATACATT			P$GT1GMSCAM4	2626	2631	-	GAAAAA			P$RAV1AAT	1599	1603	-	CAACA			P$PYRIMIDINEBOXOSRAM	2315	2320	-	CCTTTT			P$ANAERO2CONSENSUS	1550	1555	+	AGCAGC			MYBST1 1894 (+) GGATA S000180			CACTFTPPCA1 968 (+) YACT S000449			CPBCSPOR 755 (-) TATTAG S000491			RBCSCONSENSUS 800 (-) AATCCAA S000127			P$SURECOREATSULTR11	1628
	P$MYBATRD2	2411	2417	-	CTAACCA			P$MYB1AT	2635	2640	+	TAACCA			P$EECCRCAH1	1639	1645	+	GACTTTC			P$WBOXATNPR1	2335	2349	+	TTTGACACTCGTCAT			P$CIACADIANLELHC	1557	1566	+	CAAGAGTATC			GATABOX 1895 (+) GATA S000039			CACTFTPPCA1 976 (-) YACT S000449			CPBCSPOR 762 (+) TATTAG S000491			ARR1AT 802 (+) NGATT S000454			P$SORLIP1AT	1657
	P$MYB1AT	2411	2416	-	TAACCA			P$REALPHALGLHCB21	2636	2646	+	AACCAAGTACA			P$RYREPEATBNNAPA	1681	1691	-	CGCATGCAGAG			P$BIHD1OS	2337	2341	-	TGTCA			P$OSE2ROOTNODULE	1558	1562	-	CTCTT			MYBCORE 1904 (-) CNGTTR S000176			CACTFTPPCA1 1086 (+) YACT S000449			CURECORECR 56 (-) GTAC S000493			ARR1AT 812 (+) NGATT S000454			P$CGACGOSAMY3	1685
	P$MYBST1	2434	2440	-	TGGATAC			P$IBOXCORE	2689	2695	-	GATAACT			P$IBOXCORE	1731	1737	-	GATAAAA			P$DPBFCOREDCDC3	2339	2345	+	ACACTCG			P$MYBST1	1562	1568	-	AGGATAC			MYB2AT 1904 (+) TAACTG S000177			CACTFTPPCA1 1143 (-) YACT S000449			CURECORECR 56 (+) GTAC S000493			EECCRCAH1 813 (+) GANTTNC S000494			P$RYREPEATBNNAPA	1765
	P$TATCCAOSAMY	2435	2441	+	TATCCAG			P$OSE2ROOTNODULE	2695	2699	+	CTCTT			P$BOXIINTPATPB	1743	1748	+	ATAGAA			P$ASF1MOTIFCAMV	2341	2353	-	TTTCATGACGAGT			P$MYBCOREATCYCB1	1580	1584	-	AACGG			MYB2CONSENSUSAT 1904 (+) YAACKG S000409			CACTFTPPCA1 1203 (-) YACT S000449			CURECORECR 491 (-) GTAC S000493			GT1CONSENSUS 814 (-) GRWAAW S000198			P$RAV1AAT	1788
	P$SORLIP1AT	2457	2469	-	TCATCCGCCACAC			P$S1FBOXSORPS1L21	2717	2722	+	ATGGTA			P$GT1GMSCAM4	1749	1754	+	GAAAAA			P$EECCRCAH1	2362	2368	-	GATTTGC			P$TGACGTVMAMY	1618	1630	+	TTCACTGACGTCC			DOFCOREZM 1915 (-) AAAG S000265			CACTFTPPCA1 1286 (-) YACT S000449			CURECORECR 491 (+) GTAC S000493			POLLEN1LELAT52 816 (-) AGAAA S000245			P$WBOXATNPR1	1798
	P$-300ELEMENT	2475	2483	+	TGAAAAATC			P$ELRECOREPCRP1	2744	2758	+	GTTGACCACTTAAAT			P$WBOXNTCHN48	1760	1774	-	GCTGACCATGGCCAG			P$MYB1AT	2370	2375	+	AAACCA			P$HEXMOTIFTAH3H4	1620	1632	-	GCGGACGTCAGTG			WBOXATNPR1 1917 (+) TTGAC S000390			CACTFTPPCA1 1381 (-) YACT S000449			CURECORECR 1025 (-) GTAC S000493			DOFCOREZM 824 (-) AAAG S000265			P$BIHD1OS	1800
	P$GT1GMSCAM4	2476	2481	+	GAAAAA			P$TATABOXOSPAL	2774	2780	+	TATTTAA			P$TRANSINITDICOTS	1763	1770	-	ACCATGGC			P$ANAERO1CONSENSUS	2416	2422	+	AAACAAA			P$ABREOSRAB21	1621	1633	+	ACTGACGTCCGCC			BIHD1OS 1918 (-) TGTCA S000498			CANBNNAPA 389 (+) CNAACAC S000148			CURECORECR 1025 (+) GTAC S000493			TAAAGSTKST1 824 (-) TAAAG S000387			P$MYBGAHV	1813
	P$GT1GMSCAM4	2511	2516	+	GAAAAA			P$ANAERO1CONSENSUS	2780	2786	+	AAACAAA			P$IBOXCORE	1779	1785	-	GATAATT			P$IBOXCORE	2440	2446	+	GATAAAA			P$ACGTCBOX	1624	1629	+	GACGTC			WRKY71OS 1918 (+) TGAC S000447			CANBNNAPA 1168 (-) CNAACAC S000148			DOFCOREZM 233 (+) AAAG S000265			POLASIG1 825 (-) AATAAA S000080			P$RAV1AAT	1821
	P$-10PEHVPSBD	2522	2527	-	TATTCT			P$AACACOREOSGLUB1	2781	2787	+	AACAAAC			P$ANAERO3CONSENSUS	1784	1790	+	TCATCAC			P$TAAAGSTKST1	2450	2456	-	AATAAAG			P$ACGTCBOX	1624	1629	-	GACGTC			CACTFTPPCA1 1924 (+) YACT S000449			CAREOSREP1 581 (-) CAACTC S000421			DOFCOREZM 241 (+) AAAG S000265			-10PEHVPSBD 827 (+) TATTCT S000392			P$RYREPEATBNNAPA	1830
	P$MYBGAHV	2558	2564	-	TAACAAA			P$DPBFCOREDCDC3	2792	2798	+	ACACTTG			P$WBOXNTCHN48	1817	1831	+	GCTGACCACCAGACG			P$TAAAGSTKST1	2454	2460	+	ATTAAAG			P$RAV1AAT	1643	1647	+	CAACA			CAATBOX1 1929 (+) CAAT S000028			CARGATCONSENSUS 1076 (-) CCWWWWWWGG S000404			DOFCOREZM 251 (-) AAAG S000265			WBOXATNPR1 836 (+) TTGAC S000390			P$-300ELEMENT	1834
	P$IBOXCORE	2560	2566	-	GATAACA			P$SORLIP5AT	2810	2816	-	GAGTGAG			P$ACGTCBOX	1828	1833	+	GACGTC			P$NTBBF1ARROLB	2455	2461	-	ACTTTAA			P$DPBFCOREDCDC3	1645	1651	+	ACACTCG			ARR1AT 1930 (-) NGATT S000454			CARGATCONSENSUS 1076 (+) CCWWWWWWGG S000404			DOFCOREZM 317 (-) AAAG S000265			BIHD1OS 837 (-) TGTCA S000498			P$SORLIP1AT	1841
	P$ANAERO1CONSENSUS	2600	2606	+	AAACAAA			P$PREATPRODH	2813	2818	+	ACTCAT			P$ACGTCBOX	1828	1833	-	GACGTC			P$RAV1AAT	2467	2471	+	CAACA			P$LTRECOREATCOR15	1651	1657	-	TCCGACC			CAATBOX1 1933 (+) CAAT S000028			CARGCW8GAT 262 (-) CWWWWWWWWG S000431			DOFCOREZM 373 (-) AAAG S000265			WRKY71OS 837 (+) TGAC S000447			P$ASF1MOTIFCAMV	1851
	P$AACACOREOSGLUB1	2601	2607	+	AACAAAC			P$GT1GMSCAM4	2842	2847	+	GAAAAA			P$ARFAT	1838	1844	+	ATGTCTC			P$CCAATBOX1	2474	2478	+	CCAAT			P$LTRECOREATCOR15	1672	1678	+	TCCGACG			ROOTMOTIFTAPOX1 1934 (-) ATATT S000098			CARGCW8GAT 262 (+) CWWWWWWWWG S000431			DOFCOREZM 422 (+) AAAG S000265			EBOXBNNAPA 840 (-) CANNTG S000144			P$PALBOXAPC	1864
	P$RAV1AAT	2663	2667	+	CAACA			P$IBOXCORENT	2851	2857	-	GATAAGA			P$SURECOREATSULTR11	1838	1844	-	GAGACAT			P$UP2ATMSD	2520	2528	-	AAACCCTAG			P$CGACGOSAMY3	1674	1678	+	CGACG			ROOTMOTIFTAPOX1 1935 (+) ATATT S000098			CARGCW8GAT 1276 (-) CWWWWWWWWG S000431			DOFCOREZM 498 (-) AAAG S000265			MYCCONSENSUSAT 840 (-) CANNTG S000407			P$LTRE1HVBLT49	1872
	P$ERELEE4	2668	2675	+	AATTCAAA			P$HEXMOTIFTAH3H4	2890	2902	+	TACAACGTCAGAT			P$OSE2ROOTNODULE	1842	1846	+	CTCTT			P$ERELEE4	2535	2542	+	AATTCAAA			P$PYRIMIDINEBOXOSRAM	1692	1697	+	CCTTTT			CAATBOX1 1937 (-) CAAT S000028			CARGCW8GAT 1276 (+) CWWWWWWWWG S000431			DOFCOREZM 660 (-) AAAG S000265			CAATBOX1 840 (+) CAAT S000028			P$DPBFCOREDCDC3	1895
	P$IBOXCORE	2680	2686	-	GATAAAA			P$TGACGTVMAMY	2892	2904	-	TTATCTGACGTTG			P$GT1GMSCAM4	1853	1858	-	GAAAAA			P$RAV1AAT	2555	2559	-	CAACA			P$EECCRCAH1	1701	1707	-	GAGTTTC			DOFCOREZM 1949 (-) AAAG S000265			CCAATBOX1 311 (+) CCAAT S000030			DOFCOREZM 684 (-) AAAG S000265			EBOXBNNAPA 840 (+) CANNTG S000144			P$CAREOSREP1	1944
	P$LTRECOREATCOR15	2686	2692	-	TCCGACG			P$IBOXCORE	2900	2906	+	GATAACC			P$ANAERO1CONSENSUS	1893	1899	-	AAACAAA			P$MYBST1	2559	2565	-	GGGATAC			P$EECCRCAH1	1717	1723	-	GAATTTC			TAAAGSTKST1 1949 (-) TAAAG S000387			CCAATBOX1 499 (-) CCAAT S000030			DOFCOREZM 727 (-) AAAG S000265			MYCCONSENSUSAT 840 (+) CANNTG S000407			P$RBCSCONSENSUS	1947
	P$CGACGOSAMY3	2686	2690	-	CGACG			P$TATABOX2	2918	2924	+	TATAAAT			P$RAV1AAT	1910	1914	-	CAACA			P$P1BS	2599	2606	+	GTATATAC			P$CGACGOSAMY3	1773	1777	-	CGACG			CACTFTPPCA1 1952 (+) YACT S000449			CCAATBOX1 907 (+) CCAAT S000030			DOFCOREZM 734 (+) AAAG S000265			CAATBOX1 842 (-) CAAT S000028			P$SORLIP2AT	1966
	P$MYBPZM	2717	2723	+	TCCAACC			P$BOXIINTPATPB	2923	2928	+	ATAGAA			P$RAV1AAT	1913	1917	-	CAACA			P$P1BS	2599	2606	-	GTATATAC			P$CGCGBOXAT	1781	1786	+	GCGCGG			ARFAT 1959 (+) TGTCTC S000270			CCAATBOX1 1125 (-) CCAAT S000030			DOFCOREZM 778 (-) AAAG S000265			SEF4MOTIFGM7S 853 (+) RTTTTTR S000103			P$PYRIMIDINEBOXOSRAM	1970
	P$OSE2ROOTNODULE	2775	2779	+	CTCTT			P$OSE2ROOTNODULE	2976	2980	-	CTCTT			P$RAV1AAT	1916	1920	-	CAACA			P$S1FBOXSORPS1L21	2604	2609	-	ATGGTA			P$CGCGBOXAT	1781	1786	-	CCGCGC			SURECOREATSULTR11 1960 (-) GAGAC S000499			CCAATBOX1 1194 (-) CCAAT S000030			DOFCOREZM 804 (+) AAAG S000265			CACTFTPPCA1 860 (-) YACT S000449			P$MYBCOREATCYCB1	1978
	P$GT1GMSCAM4	2784	2789	+	GAAAAA			P$MYBPZM	2980	2986	-	CCCTACC			P$RAV1AAT	1928	1932	-	CAACA			P$RAV1AAT	2618	2622	+	CAACA			P$OSE2ROOTNODULE	1791	1795	+	CTCTT			CAREOSREP1 1964 (+) CAACTC S000421			CIACADIANLELHC 419 (+) CAANNNNATC S000252			DOFCOREZM 967 (+) AAAG S000265			SEBFCONSSTPR10A 877 (+) YTGTCWC S000391			P$GCCCORE	1992
	P$MYB26PS	2806	2816	-	GGTTAGGTTGA			P$CTRMCAMV35S	2987	2995	-	TCTCTCTCT			P$BOXIINTPATPB	1964	1969	-	ATAGAA			P$REALPHALGLHCB21	2624	2634	-	AACCAACATTA			P$SORLIP1AT	1810	1822	+	CCAGTCGCCACGT			T/GBOXATPIN2 1972 (+) AACGTG S000458			CIACADIANLELHC 684 (+) CAANNNNATC S000252			DOFCOREZM 989 (-) AAAG S000265			TGTCACACMCUCUMISIN 878 (+) TGTCACA S000422			P$CGACGOSAMY3	1997
	P$MYBPLANT	2808	2818	+	AACCTAACCAA			P$CTRMCAMV35S	2989	2997	-	TCTCTCTCT			P$L1BOXATPDF1	1970	1977	-	TAAATGTA			P$RAV1AAT	2627	2631	-	CAACA			P$GBOXPC	1814	1826	-	AACCACGTGGCGA			ACGTATERD1 1973 (-) ACGT S000415			CPBCSPOR 206 (+) TATTAG S000491			DOFCOREZM 1222 (-) AAAG S000265			BIHD1OS 878 (+) TGTCA S000498
	P$MYBATRD2	2811	2817	+	CTAACCA			P$CTRMCAMV35S	2991	2999	-	TCTCTCTCT										P$MYB1AT	2630	2635	-	TAACCA			P$ABREZMRAB28	1815	1827	+	CGCCACGTGGTTA			RHERPATEXPA7 1973 (-) KCACGW S000512			CPBCSPOR 831 (+) TATTAG S000491			DOFCOREZM 1277 (-) AAAG S000265			WRKY71OS 879 (-) TGAC S000447
	P$MYB1AT	2812	2817	+	TAACCA																	P$CCAATBOX1	2638	2642	+	CCAAT			P$GT1CORE	1822	1832	+	TGGTTAACACT			ABRELATERD1 1973 (+) ACGTG S000414			CURECORECR 17 (-) GTAC S000493			DOFCOREZM 1305 (-) AAAG S000265			GTGANTG10 880 (-) GTGA S000378
	P$REALPHALGLHCB21	2813	2823	+	AACCAAATCGC																	P$OSE1ROOTNODULE	2666	2672	+	AAAGATT			P$MYB1AT	1822	1827	-	TAACCA			ACGTATERD1 1973 (+) ACGT S000415			CURECORECR 17 (+) GTAC S000493			DOFCOREZM 1373 (-) AAAG S000265			GT1CONSENSUS 894 (+) GRWAAW S000198
	P$MYBATRD2	2825	2831	-	CTAACCA																	P$CCAATBOX1	2670	2674	-	CCAAT			P$TATABOX2	1850	1856	+	TATAAAT			GTGANTG10 1975 (+) GTGA S000378			CURECORECR 577 (-) GTAC S000493			DOFCOREZM 1379 (-) AAAG S000265			GT1GMSCAM4 894 (+) GAAAAA S000453
	P$MYB1AT	2825	2830	-	TAACCA																	P$IBOXCORE	2692	2698	-	GATAAAA			P$TAAAGSTKST1	1854	1860	+	AATAAAG			DOFCOREZM 1983 (-) AAAG S000265			CURECORECR 577 (+) GTAC S000493			DOFCOREZM 1402 (+) AAAG S000265			PYRIMIDINEBOXOSRAMY1A 899 (-) CCTTTT S000259
	P$SORLIP1AT	2859	2871	+	ACACGCGCCACGT																	P$T/GBOXATPIN2	2737	2749	+	GGAAACGTGGAGA			P$DPBFCOREDCDC3	1861	1867	+	ACACTTG			POLASIG1 1985 (-) AATAAA S000080			CURECORECR 1273 (-) GTAC S000493			DOFCOREZM 1416 (-) AAAG S000265			DOFCOREZM 900 (+) AAAG S000265
	P$DPBFCOREDCDC3	2859	2865	+	ACACGCG																	P$HSRENTHSR203J	2757	2768	+	CAAAATTTTGTA			P$CCAATBOX1	1869	1873	+	CCAAT			GATABOX 1994 (-) GATA S000039			CURECORECR 1273 (+) GTAC S000493			DOFCOREZM 1430 (-) AAAG S000265			CAATBOX1 905 (+) CAAT S000028
	P$CGCGBOXAT	2861	2866	+	ACGCGC																	P$-300ELEMENT	2771	2779	-	TGTAAAATT			P$REALPHALGLHCB21	1882	1892	+	AACCAAATTAG			CAREOSREP1 2001 (+) CAACTC S000421			CURECORECR 1436 (-) GTAC S000493			DOFCOREZM 1491 (-) AAAG S000265			ROOTMOTIFTAPOX1 917 (-) ATATT S000098
	P$CGCGBOXAT	2861	2866	-	GCGCGT																	P$MYBPZM	2794	2800	+	TCCAACC			P$CTRMCAMV35S	1927	1935	-	TCTCTCTCT			NODCON2GM 2004 (+) CTCTT S000462			CURECORECR 1436 (+) GTAC S000493			DPBFCOREDCDC3 999 (+) ACACNNG S000292			ARR1AT 924 (+) NGATT S000454
	P$ABRETAEM	2863	2875	-	GGACACGTGGCGC																	P$REALPHALGLHCB21	2797	2807	+	AACCAAGGTCC			P$CTRMCAMV35S	1929	1937	-	TCTCTCTCT			OSE2ROOTNODULE 2004 (+) CTCTT S000468			DOFCOREZM 51 (-) AAAG S000265			EBOXBNNAPA 197 (-) CANNTG S000144			CACTFTPPCA1 930 (-) YACT S000449
	P$ABREBNNAPA	2864	2876	+	CGCCACGTGTCCC																	P$MYB1AT	2855	2860	+	AAACCA			P$EECCRCAH1	1936	1942	-	GATTTTC			DOFCOREZM 2006 (-) AAAG S000265			DOFCOREZM 132 (-) AAAG S000265			EBOXBNNAPA 197 (+) CANNTG S000144			EECCRCAH1 931 (-) GANTTNC S000494
	P$DPBFCOREDCDC3	2867	2873	-	ACACGTG																	P$WBOXATNPR1	2882	2896	+	GTTGACACATGGAAT			P$OSE2ROOTNODULE	1952	1956	+	CTCTT			SURECOREATSULTR11 2016 (-) GAGAC S000499			DOFCOREZM 191 (-) AAAG S000265			EBOXBNNAPA 305 (-) CANNTG S000144			DOFCOREZM 944 (+) AAAG S000265
	P$HEXMOTIFTAH3H4	2893	2905	+	CTCGACGTCACTA																	P$BIHD1OS	2884	2888	-	TGTCA			P$OSE2ROOTNODULE	1975	1979	-	CTCTT			EBOXBNNAPA 2020 (-) CANNTG S000144			DOFCOREZM 344 (-) AAAG S000265			EBOXBNNAPA 305 (+) CANNTG S000144			MYB1AT 954 (+) WAACCA S000408
	P$TGACGTVMAMY	2895	2907	-	TATAGTGACGTCG																	P$MYCATERD	2886	2892	-	CATGTGT										MYCCONSENSUSAT 2020 (-) CANNTG S000407			DOFCOREZM 485 (-) AAAG S000265			EBOXBNNAPA 342 (-) CANNTG S000144			REALPHALGLHCB21 955 (+) AACCAA S000362
	P$CGACGOSAMY3	2895	2899	+	CGACG																	P$DPBFCOREDCDC3	2886	2892	+	ACACATG										CAATBOX1 2020 (+) CAAT S000028			DOFCOREZM 544 (-) AAAG S000265			EBOXBNNAPA 342 (+) CANNTG S000144			CAREOSREP1 958 (+) CAACTC S000421
	P$ACGTCBOX	2896	2901	+	GACGTC																	P$MYCATRD2	2887	2893	+	CACATGG										EBOXBNNAPA 2020 (+) CANNTG S000144			DOFCOREZM 636 (-) AAAG S000265			EBOXBNNAPA 353 (-) CANNTG S000144			CARGCW8GAT 963 (-) CWWWWWWWWG S000431
	P$ACGTCBOX	2896	2901	-	GACGTC																	P$SP8BFIBSP8BIB	2894	2900	-	TACTATT										MYCCONSENSUSAT 2020 (+) CANNTG S000407			DOFCOREZM 642 (+) AAAG S000265			EBOXBNNAPA 353 (+) CANNTG S000144			CARGCW8GAT 963 (+) CWWWWWWWWG S000431
	P$MYBCOREATCYCB1	2920	2924	+	AACGG																	P$-10PEHVPSBD	2905	2910	+	TATTCT										CAATBOX1 2022 (-) CAAT S000028			DOFCOREZM 647 (-) AAAG S000265			EBOXBNNAPA 465 (-) CANNTG S000144			S1FBOXSORPS1L21 987 (+) ATGGTA S000223
	P$ANAERO2CONSENSUS	2933	2938	+	AGCAGC																	P$BOXIINTPATPB	2907	2912	-	ATAGAA										CEREGLUBOX3PSLEGA 2024 (+) TGTAAAAGT S000034			DOFCOREZM 730 (-) AAAG S000265			EBOXBNNAPA 465 (+) CANNTG S000144			CAATBOX1 995 (+) CAAT S000028
	P$SBOXATRBCS	2955	2962	+	CACCTCCA																	P$TATABOX1	2909	2918	+	CTATAAATAC										-300ELEMENT 2024 (+) TGHAAARK S000122			DOFCOREZM 747 (-) AAAG S000265			EBOXBNNAPA 955 (-) CANNTG S000144			ARR1AT 996 (-) NGATT S000454
																						P$TATABOX2	2910	2916	+	TATAAAT										DOFCOREZM 2028 (+) AAAG S000265			DOFCOREZM 894 (-) AAAG S000265			EBOXBNNAPA 955 (+) CANNTG S000144			GTGANTG10 998 (-) GTGA S000378
																						P$CTRMCAMV35S	2973	2981	-	TCTCTCTCT										TAAAGSTKST1 2040 (+) TAAAG S000387			DOFCOREZM 970 (-) AAAG S000265			EBOXBNNAPA 1000 (-) CANNTG S000144			CACTFTPPCA1 999 (+) YACT S000449
																						P$OSE2ROOTNODULE	2982	2986	-	CTCTT										DOFCOREZM 2041 (+) AAAG S000265			DOFCOREZM 1048 (-) AAAG S000265			EBOXBNNAPA 1000 (+) CANNTG S000144			NODCON2GM 1001 (+) CTCTT S000462
																																				NODCON1GM 2041 (+) AAAGAT S000461			DOFCOREZM 1141 (+) AAAG S000265			EBOXBNNAPA 1471 (-) CANNTG S000144			OSE2ROOTNODULE 1001 (+) CTCTT S000468
																																				OSE1ROOTNODULE 2041 (+) AAAGAT S000467			DOFCOREZM 1201 (+) AAAG S000265			EBOXBNNAPA 1471 (+) CANNTG S000144			DOFCOREZM 1013 (+) AAAG S000265
																																				CACTFTPPCA1 2050 (+) YACT S000449			DOFCOREZM 1488 (-) AAAG S000265			EECCRCAH1 908 (-) GANTTNC S000494			CAATBOX1 1020 (+) CAAT S000028
																																				INRNTPSADB 2055 (+) YTCANTYY S000395			EBOXBNNAPA 196 (-) CANNTG S000144			EECCRCAH1 1098 (-) GANTTNC S000494			ANAERO1CONSENSUS 1028 (-) AAACAAA S000477
																																				CACTFTPPCA1 2072 (-) YACT S000449			EBOXBNNAPA 196 (+) CANNTG S000144			ERELEE4 228 (+) AWTTCAAA S000037			SEF4MOTIFGM7S 1031 (+) RTTTTTR S000103
																																				CACTFTPPCA1 2089 (+) YACT S000449			EBOXBNNAPA 287 (-) CANNTG S000144			EVENINGAT 514 (+) AAAATATCT S000385			POLLEN1LELAT52 1039 (+) AGAAA S000245
																																				S1FBOXSORPS1L21 2099 (+) ATGGTA S000223			EBOXBNNAPA 287 (+) CANNTG S000144			GAREAT 506 (-) TAACAAR S000439			CACTFTPPCA1 1046 (+) YACT S000449
																																				CURECORECR 2102 (-) GTAC S000493			EBOXBNNAPA 419 (-) CANNTG S000144			GATABOX 84 (+) GATA S000039			POLLEN1LELAT52 1077 (+) AGAAA S000245
																																				CURECORECR 2102 (+) GTAC S000493			EBOXBNNAPA 419 (+) CANNTG S000144			GATABOX 244 (+) GATA S000039			GT1CONSENSUS 1078 (+) GRWAAW S000198
																																				CACTFTPPCA1 2103 (+) YACT S000449			EBOXBNNAPA 570 (-) CANNTG S000144			GATABOX 379 (-) GATA S000039			5659BOXLELAT5659 1100 (+) GAAWTTGTGA S000280
																																				CAATBOX1 2108 (+) CAAT S000028			EBOXBNNAPA 570 (+) CANNTG S000144			GATABOX 518 (-) GATA S000039			TGTCACACMCUCUMISIN 1105 (-) TGTCACA S000422
																																				ARR1AT 2109 (-) NGATT S000454			EBOXBNNAPA 660 (-) CANNTG S000144			GATABOX 696 (-) GATA S000039			SEBFCONSSTPR10A 1106 (-) YTGTCWC S000391
																																				CACTFTPPCA1 2116 (+) YACT S000449			EBOXBNNAPA 660 (+) CANNTG S000144			GATABOX 878 (+) GATA S000039			GTGANTG10 1106 (+) GTGA S000378
																																				ARR1AT 2119 (+) NGATT S000454			EBOXBNNAPA 740 (-) CANNTG S000144			GATABOX 1083 (-) GATA S000039			BIHD1OS 1107 (-) TGTCA S000498
																																				ERELEE4 2121 (+) AWTTCAAA S000037			EBOXBNNAPA 740 (+) CANNTG S000144			GATABOX 1185 (-) GATA S000039			WRKY71OS 1107 (+) TGAC S000447
																																				ERELEE4 2127 (+) AWTTCAAA S000037			EBOXBNNAPA 1163 (-) CANNTG S000144			GATABOX 1202 (-) GATA S000039			CURECORECR 1122 (-) GTAC S000493
																																				EBOXBNNAPA 2131 (-) CANNTG S000144			EBOXBNNAPA 1163 (+) CANNTG S000144			GATABOX 1240 (-) GATA S000039			CURECORECR 1122 (+) GTAC S000493
																																				MYCCONSENSUSAT 2131 (-) CANNTG S000407			EECCRCAH1 243 (-) GANTTNC S000494			GATABOX 1257 (-) GATA S000039			ACGTATERD1 1124 (-) ACGT S000415
																																				EBOXBNNAPA 2131 (+) CANNTG S000144			EECCRCAH1 274 (-) GANTTNC S000494			GATABOX 1341 (+) GATA S000039			ACGTATERD1 1124 (+) ACGT S000415
																																				MYCCONSENSUSAT 2131 (+) CANNTG S000407			EECCRCAH1 641 (-) GANTTNC S000494			GATABOX 1410 (-) GATA S000039			CGACGOSAMY3 1125 (-) CGACG S000205
																																				MYB1AT 2135 (-) WAACCA S000408			EECCRCAH1 651 (+) GANTTNC S000494			GT1CONSENSUS 218 (-) GRWAAW S000198			LTRECOREATCOR15 1126 (-) CCGAC S000153
																																				CACTFTPPCA1 2144 (+) YACT S000449			EMHVCHORD 969 (-) TGTAAAGT S000452			GT1CONSENSUS 416 (+) GRWAAW S000198			SEF4MOTIFGM7S 1133 (+) RTTTTTR S000103
																																				SEF3MOTIFGM 2159 (-) AACCCA S000115			EMHVCHORD 1047 (-) TGTAAAGT S000452			GT1CONSENSUS 591 (+) GRWAAW S000198			ERELEE4 1136 (-) AWTTCAAA S000037
																																				CACTFTPPCA1 2170 (-) YACT S000449			ERELEE4 648 (-) AWTTCAAA S000037			GT1CONSENSUS 878 (+) GRWAAW S000198			P1BS 1160 (-) GNATATNC S000459
																																				CURECORECR 2171 (-) GTAC S000493			GATABOX 4 (-) GATA S000039			GT1CONSENSUS 908 (+) GRWAAW S000198			P1BS 1160 (+) GNATATNC S000459
																																				CURECORECR 2171 (+) GTAC S000493			GATABOX 109 (-) GATA S000039			GT1CONSENSUS 1081 (-) GRWAAW S000198			ROOTMOTIFTAPOX1 1161 (-) ATATT S000098
																																				CACTFTPPCA1 2172 (+) YACT S000449			GATABOX 357 (+) GATA S000039			GT1CONSENSUS 1098 (+) GRWAAW S000198			ROOTMOTIFTAPOX1 1162 (+) ATATT S000098
																																				EECCRCAH1 2179 (-) GANTTNC S000494			GATABOX 425 (-) GATA S000039			GT1CONSENSUS 1364 (-) GRWAAW S000198			GTGANTG10 1166 (-) GTGA S000378
																																				CAREOSREP1 2180 (+) CAACTC S000421			GATABOX 765 (+) GATA S000039			GT1GMSCAM4 416 (+) GAAAAA S000453			GT1CONSENSUS 1188 (+) GRWAAW S000198
																																				EBOXBNNAPA 2188 (-) CANNTG S000144			GATABOX 784 (+) GATA S000039			GTGANTG10 189 (-) GTGA S000378			GT1CONSENSUS 1192 (-) GRWAAW S000198
																																				MYBCORE 2188 (-) CNGTTR S000176			GATABOX 829 (+) GATA S000039			GTGANTG10 322 (-) GTGA S000378			GT1CONSENSUS 1193 (-) GRWAAW S000198
																																				MYCCONSENSUSAT 2188 (-) CANNTG S000407			GATABOX 871 (+) GATA S000039			GTGANTG10 479 (+) GTGA S000378			TATABOX5 1203 (-) TTATTT S000203
																																				EBOXBNNAPA 2188 (+) CANNTG S000144			GATABOX 899 (-) GATA S000039			GTGANTG10 1003 (+) GTGA S000378			AMYBOX1 1206 (+) TAACARA S000020
																																				MYCCONSENSUSAT 2188 (+) CANNTG S000407			GATABOX 915 (-) GATA S000039			GTGANTG10 1213 (-) GTGA S000378			MYBGAHV 1206 (+) TAACAAA S000181
																																				MYB2CONSENSUSAT 2188 (+) YAACKG S000409			GATABOX 929 (+) GATA S000039			GTGANTG10 1268 (-) GTGA S000378			GAREAT 1206 (+) TAACAAR S000439
																																				CACTFTPPCA1 2203 (+) YACT S000449			GATABOX 1000 (-) GATA S000039			GTGANTG10 1274 (-) GTGA S000378			DOFCOREZM 1210 (+) AAAG S000265
																																				MYB1AT 2242 (+) WAACCA S000408			GATABOX 1032 (+) GATA S000039			GTGANTG10 1296 (-) GTGA S000378			SORLIP1AT 1213 (+) GCCAC S000482
																																				REALPHALGLHCB21 2243 (+) AACCAA S000362			GATABOX 1122 (+) GATA S000039			GTGANTG10 1302 (-) GTGA S000378			ABRERATCAL 1229 (-) MACGYGB S000507
																																				DOFCOREZM 2249 (+) AAAG S000265			GATABOX 1188 (-) GATA S000039			GTGANTG10 1354 (-) GTGA S000378			RHERPATEXPA7 1229 (+) KCACGW S000512
																																				RYREPEATBNNAPA 2259 (-) CATGCA S000264			GATABOX 1233 (+) GATA S000039			GTGANTG10 1370 (-) GTGA S000378			ABRELATERD1 1230 (-) ACGTG S000414
																																				EBOXBNNAPA 2268 (-) CANNTG S000144			GATABOX 1318 (-) GATA S000039			GTGANTG10 1387 (-) GTGA S000378			T/GBOXATPIN2 1230 (-) AACGTG S000458
																																				MYCCONSENSUSAT 2268 (-) CANNTG S000407			GATABOX 1431 (+) GATA S000039			GTGANTG10 1421 (-) GTGA S000378			ACGTATERD1 1231 (-) ACGT S000415
																																				EBOXBNNAPA 2268 (+) CANNTG S000144			GT1CONSENSUS 31 (-) GRWAAW S000198			GTGANTG10 1427 (-) GTGA S000378			ACGTATERD1 1231 (+) ACGT S000415
																																				MYCCONSENSUSAT 2268 (+) CANNTG S000407			GT1CONSENSUS 59 (-) GRWAAW S000198			GTGANTG10 1438 (-) GTGA S000378			CACTFTPPCA1 1265 (-) YACT S000449
																																				DOFCOREZM 2275 (-) AAAG S000265			GT1CONSENSUS 96 (-) GRWAAW S000198			IBOXCORE 878 (+) GATAA S000199			CACTFTPPCA1 1268 (-) YACT S000449
																																				TAAAGSTKST1 2275 (-) TAAAG S000387			GT1CONSENSUS 97 (-) GRWAAW S000198			IBOXCORE 1082 (-) GATAA S000199			GTGANTG10 1269 (+) GTGA S000378
																																				DOFCOREZM 2283 (-) AAAG S000265			GT1CONSENSUS 107 (-) GRWAAW S000198			INRNTPSADB 797 (-) YTCANTYY S000395			WRKY71OS 1270 (+) TGAC S000447
																																				WBOXNTCHN48 2288 (+) CTGACY S000508			GT1CONSENSUS 133 (-) GRWAAW S000198			INRNTPSADB 1273 (+) YTCANTYY S000395			WBOXNTERF3 1270 (+) TGACY S000457
																																				QELEMENTZMZM13 2289 (-) AGGTCA S000254			GT1CONSENSUS 242 (+) GRWAAW S000198			INRNTPSADB 1301 (+) YTCANTYY S000395			S1FBOXSORPS1L21 1277 (+) ATGGTA S000223
																																				WRKY71OS 2289 (+) TGAC S000447			GT1CONSENSUS 273 (+) GRWAAW S000198			INRNTPSADB 1369 (+) YTCANTYY S000395			CURECORECR 1280 (-) GTAC S000493
																																				WBOXNTERF3 2289 (+) TGACY S000457			GT1CONSENSUS 361 (+) GRWAAW S000198			INRNTPSADB 1426 (+) YTCANTYY S000395			CURECORECR 1280 (+) GTAC S000493
																																				CACTFTPPCA1 2300 (+) YACT S000449			GT1CONSENSUS 547 (-) GRWAAW S000198			INTRONLOWER 386 (-) TGCAGG S000086			NTBBF1ARROLB 1299 (-) ACTTTA S000273
																																				BOXLCOREDCPAL 2316 (-) ACCWWCC S000492			GT1CONSENSUS 630 (-) GRWAAW S000198			INTRONLOWER 1345 (-) TGCAGG S000086			TAAAGSTKST1 1299 (+) TAAAG S000387
																																				CAATBOX1 2326 (+) CAAT S000028			GT1CONSENSUS 748 (-) GRWAAW S000198			L1BOXATPDF1 706 (-) TAAATGYA S000386			DOFCOREZM 1300 (+) AAAG S000265
																																				ROOTMOTIFTAPOX1 2346 (-) ATATT S000098			GT1CONSENSUS 935 (+) GRWAAW S000198			MARTBOX 109 (-) TTWTWTTWTT S000067			CACTFTPPCA1 1302 (-) YACT S000449
																																				CAATBOX1 2352 (-) CAAT S000028			GT1CONSENSUS 1289 (+) GRWAAW S000198			MARTBOX 112 (-) TTWTWTTWTT S000067			CACTFTPPCA1 1314 (+) YACT S000449
																																				ARR1AT 2358 (-) NGATT S000454			GT1GMSCAM4 133 (-) GAAAAA S000453			MARTBOX 115 (-) TTWTWTTWTT S000067			CACTFTPPCA1 1324 (-) YACT S000449
																																				GATABOX 2362 (-) GATA S000039			GT1GMSCAM4 547 (-) GAAAAA S000453			MYB1AT 151 (-) WAACCA S000408			SORLIP1AT 1325 (-) GCCAC S000482
																																				DOFCOREZM 2369 (+) AAAG S000265			GT1GMSCAM4 748 (-) GAAAAA S000453			MYB1AT 743 (-) WAACCA S000408			RAV1AAT 1331 (+) CAACA S000314
																																				2SSEEDPROTBANAPA 2391 (-) CAAACAC S000143			GT1GMSCAM4 1289 (+) GAAAAA S000453			MYB1AT 1030 (-) WAACCA S000408			MARTBOX 1336 (-) TTWTWTTWTT S000067
																																				CANBNNAPA 2391 (-) CNAACAC S000148			GTGANTG10 44 (-) GTGA S000378			MYB1AT 1157 (-) WAACCA S000408			MARTBOX 1338 (-) TTWTWTTWTT S000067
																																				TATCCAOSAMY 2396 (-) TATCCA S000403			GTGANTG10 66 (+) GTGA S000378			MYB1AT 1163 (-) WAACCA S000408			TATABOX5 1340 (-) TTATTT S000203
																																				MYBST1 2397 (+) GGATA S000180			GTGANTG10 81 (+) GTGA S000378			MYB1AT 1361 (-) WAACCA S000408			POLASIG1 1341 (+) AATAAA S000080
																																				GATABOX 2398 (+) GATA S000039			GTGANTG10 111 (-) GTGA S000378			MYB1AT 1395 (+) WAACCA S000408			ARR1AT 1346 (-) NGATT S000454
																																				QARBNEXTA 2401 (-) AACGTGT S000244			GTGANTG10 120 (+) GTGA S000378			MYB2CONSENSUSAT 342 (+) YAACKG S000409			INRNTPSADB 1357 (-) YTCANTYY S000395
																																				ABRERATCAL 2401 (-) MACGYGB S000507			GTGANTG10 175 (+) GTGA S000378			MYB2CONSENSUSAT 955 (-) YAACKG S000409			SEBFCONSSTPR10A 1372 (-) YTGTCWC S000391
																																				ABRELATERD1 2402 (-) ACGTG S000414			GTGANTG10 199 (+) GTGA S000378			MYBATRD22 1394 (+) CTAACCA S000175			GTGANTG10 1372 (+) GTGA S000378
																																				T/GBOXATPIN2 2402 (-) AACGTG S000458			GTGANTG10 255 (-) GTGA S000378			MYBCORE 342 (-) CNGTTR S000176			BIHD1OS 1373 (-) TGTCA S000498
																																				ACGTATERD1 2403 (-) ACGT S000415			GTGANTG10 286 (-) GTGA S000378			MYBCORE 955 (+) CNGTTR S000176			WRKY71OS 1373 (+) TGAC S000447
																																				ACGTATERD1 2403 (+) ACGT S000415			GTGANTG10 827 (+) GTGA S000378			MYBGAHV 506 (-) TAACAAA S000181			GATABOX 1387 (+) GATA S000039
																																				IBOXCORE 2406 (-) GATAA S000199			GTGANTG10 891 (-) GTGA S000378			MYBPLANT 740 (-) MACCWAMC S000167			NODCON2GM 1397 (-) CTCTT S000462
																																				SREATMSD 2406 (+) TTATCC S000470			GTGANTG10 1287 (+) GTGA S000378			MYBPZM 740 (-) CCWACC S000179			OSE2ROOTNODULE 1397 (-) CTCTT S000468
																																				GATABOX 2407 (-) GATA S000039			GTGANTG10 1374 (+) GTGA S000378			MYBPZM 1196 (-) CCWACC S000179			PRECONSCRHSP70A 1402 (-) SCGAYNRNNNNNNNNNNNNNNNHD S000506
																																				MYBST1 2407 (-) GGATA S000180			IBOX 913 (-) GATAAG S000124			MYBPZM 1251 (-) CCWACC S000179			WBOXHVISO1 1417 (-) TGACT S000442
																																				TATCCAOSAMY 2407 (+) TATCCA S000403			IBOXCORE 108 (-) GATAA S000199			MYBST1 696 (-) GGATA S000180			WBOXNTERF3 1417 (-) TGACY S000457
																																				MYBCOREATCYCB1 2413 (+) AACGG S000502			IBOXCORE 914 (-) GATAA S000199			MYBST1 1202 (-) GGATA S000180			WRKY71OS 1418 (-) TGAC S000447
																																				EBOXBNNAPA 2418 (-) CANNTG S000144			IBOXCORE 929 (+) GATAA S000199			MYBST1 1340 (+) GGATA S000180			MYBCORE 1425 (+) CNGTTR S000176
																																				MYCCONSENSUSAT 2418 (-) CANNTG S000407			INRNTPSADB 266 (-) YTCANTYY S000395			MYBST1 1410 (-) GGATA S000180			RAV1AAT 1426 (-) CAACA S000314
																																				EBOXBNNAPA 2418 (+) CANNTG S000144			INRNTPSADB 301 (-) YTCANTYY S000395			MYCATERD1 197 (-) CATGTG S000413			CBFHV 1431 (-) RYCGAC S000497
																																				MYCCONSENSUSAT 2418 (+) CANNTG S000407			INRNTPSADB 682 (+) YTCANTYY S000395			MYCATRD22 197 (+) CACATG S000174			ARR1AT 1433 (+) NGATT S000454
																																				CACTFTPPCA1 2420 (-) YACT S000449			INRNTPSADB 1284 (-) YTCANTYY S000395			MYCCONSENSUSAT 197 (-) CANNTG S000407			CACTFTPPCA1 1439 (+) YACT S000449
																																				GT1CONSENSUS 2425 (+) GRWAAW S000198			L1BOXATPDF1 664 (-) TAAATGYA S000386			MYCCONSENSUSAT 197 (+) CANNTG S000407			GTGANTG10 1443 (-) GTGA S000378
																																				GT1GMSCAM4 2425 (+) GAAAAA S000453			L1BOXATPDF1 863 (+) TAAATGYA S000386			MYCCONSENSUSAT 305 (-) CANNTG S000407			DPBFCOREDCDC3 1469 (+) ACACNNG S000292
																																				PRECONSCRHSP70A 2426 (-) SCGAYNRNNNNNNNNNNNNNNNHD S000506			LTRE1HVBLT49 448 (-) CCGAAA S000250			MYCCONSENSUSAT 305 (+) CANNTG S000407			CACTFTPPCA1 1474 (-) YACT S000449
																																				ANAERO1CONSENSUS 2428 (+) AAACAAA S000477			MARTBOX 701 (+) TTWTWTTWTT S000067			MYCCONSENSUSAT 342 (-) CANNTG S000407			TATABOX3 1476 (+) TATTAAT S000110
																																				AACACOREOSGLUB1 2429 (+) AACAAAC S000353			MYB1AT 378 (-) WAACCA S000408			MYCCONSENSUSAT 342 (+) CANNTG S000407			RYREPEATBNNAPA 1493 (+) CATGCA S000264
																																				LTREATLTI78 2444 (-) ACCGACA S000157			MYB1AT 806 (-) WAACCA S000408			MYCCONSENSUSAT 353 (-) CANNTG S000407			SORLIP1AT 1500 (+) GCCAC S000482
																																				LTRECOREATCOR15 2445 (-) CCGAC S000153			MYB2AT 26 (-) TAACTG S000177			MYCCONSENSUSAT 353 (+) CANNTG S000407			CAATBOX1 1519 (-) CAAT S000028
																																				DRE2COREZMRAB17 2445 (-) ACCGAC S000402			MYB2AT 589 (+) TAACTG S000177			MYCCONSENSUSAT 465 (-) CANNTG S000407			CCAATBOX1 1519 (-) CCAAT S000030
																																				DRECRTCOREAT 2445 (-) RCCGAC S000418			MYB2CONSENSUSAT 26 (-) YAACKG S000409			MYCCONSENSUSAT 465 (+) CANNTG S000407			DOFCOREZM 1526 (+) AAAG S000265
																																				CBFHV 2445 (-) RYCGAC S000497			MYB2CONSENSUSAT 589 (+) YAACKG S000409			MYCCONSENSUSAT 955 (-) CANNTG S000407			GT1CONSENSUS 1551 (-) GRWAAW S000198
																																				-10PEHVPSBD 2453 (-) TATTCT S000392			MYBCORE 26 (+) CNGTTR S000176			MYCCONSENSUSAT 955 (+) CANNTG S000407			CACTFTPPCA1 1572 (-) YACT S000449
																																				POLASIG1 2455 (+) AATAAA S000080			MYBCORE 159 (+) CNGTTR S000176			MYCCONSENSUSAT 1000 (-) CANNTG S000407			CCAATBOX1 1576 (+) CCAAT S000030
																																				LTRECOREATCOR15 2463 (+) CCGAC S000153			MYBCORE 235 (+) CNGTTR S000176			MYCCONSENSUSAT 1000 (+) CANNTG S000407			CAATBOX1 1577 (+) CAAT S000028
																																				CARGCW8GAT 2468 (-) CWWWWWWWWG S000431			MYBCORE 589 (-) CNGTTR S000176			MYCCONSENSUSAT 1471 (-) CANNTG S000407			POLASIG1 1578 (+) AATAAA S000080
																																				CARGCW8GAT 2468 (+) CWWWWWWWWG S000431			MYBCOREATCYCB1 538 (-) AACGG S000502			MYCCONSENSUSAT 1471 (+) CANNTG S000407			INRNTPSADB 1582 (-) YTCANTYY S000395
																																				POLASIG1 2481 (+) AATAAA S000080			MYBST1 783 (+) GGATA S000180			NODCON1GM 233 (+) AAAGAT S000461			DOFCOREZM 1582 (+) AAAG S000265
																																				CARGCW8GAT 2494 (-) CWWWWWWWWG S000431			MYBST1 1000 (-) GGATA S000180			NODCON1GM 241 (+) AAAGAT S000461			CACTFTPPCA1 1584 (-) YACT S000449
																																				CARGCW8GAT 2494 (+) CWWWWWWWWG S000431			MYBST1 1232 (+) GGATA S000180			NODCON1GM 725 (-) AAAGAT S000461			GTGANTG10 1585 (+) GTGA S000378
																																				EBOXBNNAPA 2505 (-) CANNTG S000144			MYCATERD1 196 (+) CATGTG S000413			NODCON1GM 776 (-) AAAGAT S000461			TBOXATGAPB 1595 (-) ACTTTG S000383
																																				MYCCONSENSUSAT 2505 (-) CANNTG S000407			MYCATRD22 196 (-) CACATG S000174			NODCON2GM 315 (+) CTCTT S000462			DOFCOREZM 1596 (+) AAAG S000265
																																				EBOXBNNAPA 2505 (+) CANNTG S000144			MYCCONSENSUSAT 196 (-) CANNTG S000407			NODCON2GM 423 (-) CTCTT S000462			LEAFYATAG 1610 (-) CCAATGT S000432
																																				MYCCONSENSUSAT 2505 (+) CANNTG S000407			MYCCONSENSUSAT 196 (+) CANNTG S000407			NODCON2GM 904 (-) CTCTT S000462			CAATBOX1 1612 (-) CAAT S000028
																																				EBOXBNNAPA 2512 (-) CANNTG S000144			MYCCONSENSUSAT 287 (-) CANNTG S000407			NODCON2GM 1177 (+) CTCTT S000462			CCAATBOX1 1612 (-) CCAAT S000030
																																				CATATGGMSAUR 2512 (-) CATATG S000370			MYCCONSENSUSAT 287 (+) CANNTG S000407			NTBBF1ARROLB 372 (+) ACTTTA S000273			EBOXBNNAPA 1622 (-) CANNTG S000144
																																				MYCCONSENSUSAT 2512 (-) CANNTG S000407			MYCCONSENSUSAT 419 (-) CANNTG S000407			OSE1ROOTNODULE 233 (+) AAAGAT S000467			MYCCONSENSUSAT 1622 (-) CANNTG S000407
																																				EBOXBNNAPA 2512 (+) CANNTG S000144			MYCCONSENSUSAT 419 (+) CANNTG S000407			OSE1ROOTNODULE 241 (+) AAAGAT S000467			EBOXBNNAPA 1622 (+) CANNTG S000144
																																				CATATGGMSAUR 2512 (+) CATATG S000370			MYCCONSENSUSAT 570 (-) CANNTG S000407			OSE1ROOTNODULE 725 (-) AAAGAT S000467			MYCCONSENSUSAT 1622 (+) CANNTG S000407
																																				MYCCONSENSUSAT 2512 (+) CANNTG S000407			MYCCONSENSUSAT 570 (+) CANNTG S000407			OSE1ROOTNODULE 776 (-) AAAGAT S000467			DOFCOREZM 1632 (+) AAAG S000265
																																				LTREATLTI78 2533 (+) ACCGACA S000157			MYCCONSENSUSAT 660 (-) CANNTG S000407			OSE2ROOTNODULE 315 (+) CTCTT S000468			MYBCORE 1637 (-) CNGTTR S000176
																																				DRE2COREZMRAB17 2533 (+) ACCGAC S000402			MYCCONSENSUSAT 660 (+) CANNTG S000407			OSE2ROOTNODULE 423 (-) CTCTT S000468			AMYBOX1 1637 (+) TAACARA S000020
																																				DRECRTCOREAT 2533 (+) RCCGAC S000418			MYCCONSENSUSAT 740 (-) CANNTG S000407			OSE2ROOTNODULE 904 (-) CTCTT S000468			GARE1OSREP1 1637 (+) TAACAGA S000419
																																				CBFHV 2533 (+) RYCGAC S000497			MYCCONSENSUSAT 740 (+) CANNTG S000407			OSE2ROOTNODULE 1177 (+) CTCTT S000468			CACTFTPPCA1 1644 (-) YACT S000449
																																				LTRECOREATCOR15 2534 (+) CCGAC S000153			MYCCONSENSUSAT 1163 (-) CANNTG S000407			POLASIG1 112 (+) AATAAA S000080			GATABOX 1653 (+) GATA S000039
																																				ROOTMOTIFTAPOX1 2540 (-) ATATT S000098			MYCCONSENSUSAT 1163 (+) CANNTG S000407			POLASIG1 635 (-) AATAAA S000080			GTGANTG10 1658 (+) GTGA S000378
																																				ROOTMOTIFTAPOX1 2541 (+) ATATT S000098			NODCON2GM 753 (+) CTCTT S000462			POLASIG1 718 (-) AATAAA S000080			CACTFTPPCA1 1663 (-) YACT S000449
																																				CAATBOX1 2543 (-) CAAT S000028			NODCON2GM 1283 (-) CTCTT S000462			POLASIG2 500 (-) AATTAAA S000081			CAATBOX1 1674 (+) CAAT S000028
																																				PRECONSCRHSP70A 2543 (-) SCGAYNRNNNNNNNNNNNNNNNHD S000506			NTBBF1ARROLB 893 (+) ACTTTA S000273			POLASIG3 94 (+) AATAAT S000088			GTGANTG10 1678 (-) GTGA S000378
																																				LTRECOREATCOR15 2554 (+) CCGAC S000153			NTBBF1ARROLB 969 (+) ACTTTA S000273			POLASIG3 109 (+) AATAAT S000088			ARR1AT 1685 (+) NGATT S000454
																																				CGACGOSAMY3 2555 (+) CGACG S000205			NTBBF1ARROLB 1047 (+) ACTTTA S000273			POLASIG3 120 (+) AATAAT S000088			CAATBOX1 1687 (-) CAAT S000028
																																				LTRECOREATCOR15 2562 (-) CCGAC S000153			OSE2ROOTNODULE 753 (+) CTCTT S000468			POLASIG3 123 (+) AATAAT S000088			RYREPEATBNNAPA 1689 (-) CATGCA S000264
																																				GATABOX 2581 (+) GATA S000039			OSE2ROOTNODULE 1283 (-) CTCTT S000468			POLASIG3 175 (+) AATAAT S000088			RYREPEATVFLEB4 1691 (-) CATGCATG S000102
																																				ARR1AT 2593 (+) NGATT S000454			P1BS 1398 (-) GNATATNC S000459			POLASIG3 457 (+) AATAAT S000088			RYREPEATLEGUMINBOX 1691 (+) CATGCAY S000100
																																				ARR1AT 2616 (+) NGATT S000454			P1BS 1398 (+) GNATATNC S000459			POLLEN1LELAT52 601 (-) AGAAA S000245			RYREPEATVFLEB4 1691 (+) CATGCATG S000102
																																				CACTFTPPCA1 2620 (+) YACT S000449			POLASIG1 180 (-) AATAAA S000080			POLLEN1LELAT52 611 (-) AGAAA S000245			RYREPEATGMGY2 1691 (+) CATGCAT S000105
																																				CCAATBOX1 2624 (+) CCAAT S000030			POLASIG1 668 (-) AATAAA S000080			POLLEN1LELAT52 728 (-) AGAAA S000245			RYREPEATBNNAPA 1691 (+) CATGCA S000264
																																				EBOXBNNAPA 2625 (-) CANNTG S000144			POLASIG1 702 (-) AATAAA S000080			POLLEN1LELAT52 866 (-) AGAAA S000245			RYREPEATLEGUMINBOX 1692 (-) CATGCAY S000100
																																				MYCCONSENSUSAT 2625 (-) CANNTG S000407			POLASIG1 1452 (-) AATAAA S000080			POLLEN1LELAT52 1010 (-) AGAAA S000245			RYREPEATGMGY2 1692 (-) CATGCAT S000105
																																				CAATBOX1 2625 (+) CAAT S000028			POLLEN1LELAT52 360 (+) AGAAA S000245			POLLEN1LELAT52 1417 (-) AGAAA S000245			RYREPEATBNNAPA 1693 (-) CATGCA S000264
																																				EBOXBNNAPA 2625 (+) CANNTG S000144			POLLEN1LELAT52 381 (-) AGAAA S000245			PYRIMIDINEBOXOSRAMY1A 1378 (+) CCTTTT S000259			CURECORECR 1698 (-) GTAC S000493
																																				MYCCONSENSUSAT 2625 (+) CANNTG S000407			POLLEN1LELAT52 732 (-) AGAAA S000245			RAV1AAT 17 (-) CAACA S000314			CURECORECR 1698 (+) GTAC S000493
																																				CAATBOX1 2627 (-) CAAT S000028			POLLEN1LELAT52 750 (-) AGAAA S000245			RAV1AAT 440 (-) CAACA S000314			HEXAMERATH4 1701 (-) CCGTCG S000146
																																				BIHD1OS 2629 (+) TGTCA S000498			POLLEN1LELAT52 802 (-) AGAAA S000245			RAV1AAT 443 (-) CAACA S000314			CGACGOSAMY3 1701 (+) CGACG S000205
																																				WRKY71OS 2630 (-) TGAC S000447			POLLEN1LELAT52 809 (-) AGAAA S000245			RAV1AAT 587 (-) CAACA S000314			NODCON2GM 1713 (+) CTCTT S000462
																																				RYREPEATLEGUMINBOX 2632 (+) CATGCAY S000100			POLLEN1LELAT52 816 (-) AGAAA S000245			RAV1AAT 825 (+) CAACA S000314			OSE2ROOTNODULE 1713 (+) CTCTT S000468
																																				RYREPEATGMGY2 2632 (+) CATGCAT S000105			POLLEN1LELAT52 857 (-) AGAAA S000245			RAV1AAT 959 (-) CAACA S000314			DOFCOREZM 1715 (-) AAAG S000265
																																				RYREPEATBNNAPA 2632 (+) CATGCA S000264			POLLEN1LELAT52 875 (-) AGAAA S000245			RAV1AAT 997 (+) CAACA S000314			POLLEN1LELAT52 1716 (-) AGAAA S000245
																																				P1BS 2635 (-) GNATATNC S000459			POLLEN1LELAT52 1148 (-) AGAAA S000245			RAV1AAT 1191 (-) CAACA S000314			CACTFTPPCA1 1722 (-) YACT S000449
																																				P1BS 2635 (+) GNATATNC S000459			POLLEN1LELAT52 1324 (+) AGAAA S000245			RAV1AAT 1246 (-) CAACA S000314			GATABOX 1724 (-) GATA S000039
																																				EBOXBNNAPA 2636 (-) CANNTG S000144			POLLEN1LELAT52 1456 (-) AGAAA S000245			RAV1BAT 465 (+) CACCTG S000315			GTGANTG10 1728 (-) GTGA S000378
																																				CATATGGMSAUR 2636 (-) CATATG S000370			PROLAMINBOXOSGLUB1 485 (-) TGCAAAG S000354			RBCSCONSENSUS 747 (-) AATCCAA S000127			IBOXCORE 1740 (-) GATAA S000199
																																				MYCCONSENSUSAT 2636 (-) CANNTG S000407			PYRIMIDINEBOXOSRAMY1A 131 (+) CCTTTT S000259			REALPHALGLHCB21 150 (-) AACCAA S000362			GATABOX 1741 (-) GATA S000039
																																				EBOXBNNAPA 2636 (+) CANNTG S000144			PYRIMIDINEBOXOSRAMY1A 543 (+) CCTTTT S000259			REALPHALGLHCB21 742 (-) AACCAA S000362			NODCON2GM 1749 (-) CTCTT S000462
																																				CATATGGMSAUR 2636 (+) CATATG S000370			PYRIMIDINEBOXOSRAMY1A 635 (+) CCTTTT S000259			REALPHALGLHCB21 1156 (-) AACCAA S000362			OSE2ROOTNODULE 1749 (-) CTCTT S000468
																																				MYCCONSENSUSAT 2636 (+) CANNTG S000407			RAV1AAT 160 (-) CAACA S000314			REALPHALGLHCB21 1360 (-) AACCAA S000362			CTRMCAMV35S 1750 (-) TCTCTCTCT S000460
																																				GATABOX 2647 (-) GATA S000039			RAV1AAT 236 (-) CAACA S000314			REBETALGLHCB21 1410 (-) CGGATA S000363			CTRMCAMV35S 1752 (-) TCTCTCTCT S000460
																																				GT1CONSENSUS 2666 (+) GRWAAW S000198			RAV1AAT 375 (-) CAACA S000314			RHERPATEXPA7 170 (+) KCACGW S000512			CTRMCAMV35S 1754 (-) TCTCTCTCT S000460
																																				DOFCOREZM 2672 (-) AAAG S000265			RAV1AAT 390 (+) CAACA S000314			RHERPATEXPA7 1001 (-) KCACGW S000512			CACTFTPPCA1 1762 (-) YACT S000449
																																				MARTBOX 2674 (+) TTWTWTTWTT S000067			RAV1AAT 416 (+) CAACA S000314			ROOTMOTIFTAPOX1 245 (+) ATATT S000098			SBOXATRBCS 1764 (-) CACCTCCA S000500
																																				POLASIG1 2678 (-) AATAAA S000080			RAV1BAT 287 (+) CACCTG S000315			ROOTMOTIFTAPOX1 516 (-) ATATT S000098			GTGANTG10 1769 (+) GTGA S000378
																																				GTGANTG10 2683 (-) GTGA S000378			REALPHALGLHCB21 377 (-) AACCAA S000362			ROOTMOTIFTAPOX1 715 (+) ATATT S000098			MYBCOREATCYCB1 1777 (+) AACGG S000502
																																				CACTFTPPCA1 2684 (+) YACT S000449			REALPHALGLHCB21 905 (+) AACCAA S000362			RYREPEATBNNAPA 167 (+) CATGCA S000264			MYBCORE 1783 (+) CNGTTR S000176
																																				DOFCOREZM 2689 (-) AAAG S000265			ROOTMOTIFTAPOX1 317 (+) ATATT S000098			RYREPEATBNNAPA 279 (-) CATGCA S000264			GTGANTG10 1791 (+) GTGA S000378
																																				CARGCW8GAT 2689 (-) CWWWWWWWWG S000431			ROOTMOTIFTAPOX1 364 (-) ATATT S000098			RYREPEATBNNAPA 388 (-) CATGCA S000264			CACTFTPPCA1 1800 (-) YACT S000449
																																				CARGCW8GAT 2689 (+) CWWWWWWWWG S000431			ROOTMOTIFTAPOX1 365 (+) ATATT S000098			RYREPEATBNNAPA 605 (-) CATGCA S000264			CURECORECR 1801 (-) GTAC S000493
																																				POLASIG1 2692 (-) AATAAA S000080			ROOTMOTIFTAPOX1 430 (-) ATATT S000098			RYREPEATBNNAPA 649 (-) CATGCA S000264			CURECORECR 1801 (+) GTAC S000493
																																				CAATBOX1 2695 (-) CAAT S000028			ROOTMOTIFTAPOX1 431 (+) ATATT S000098			RYREPEATBNNAPA 651 (+) CATGCA S000264			CPBCSPOR 1826 (+) TATTAG S000491
																																				EBOXBNNAPA 2702 (-) CANNTG S000144			ROOTMOTIFTAPOX1 628 (+) ATATT S000098			RYREPEATGMGY2 278 (-) CATGCAT S000105			ARR1AT 1830 (+) NGATT S000454
																																				MYCCONSENSUSAT 2702 (-) CANNTG S000407			ROOTMOTIFTAPOX1 718 (+) ATATT S000098			RYREPEATGMGY2 648 (-) CATGCAT S000105			EECCRCAH1 1831 (+) GANTTNC S000494
																																				EBOXBNNAPA 2702 (+) CANNTG S000144			ROOTMOTIFTAPOX1 830 (+) ATATT S000098			RYREPEATLEGUMINBOX 167 (+) CATGCAY S000100			BS1EGCCR 1838 (+) AGCGGG S000352
																																				MYCCONSENSUSAT 2702 (+) CANNTG S000407			ROOTMOTIFTAPOX1 872 (+) ATATT S000098			RYREPEATLEGUMINBOX 278 (-) CATGCAY S000100			GTGANTG10 1843 (+) GTGA S000378
																																				CACTFTPPCA1 2702 (+) YACT S000449			ROOTMOTIFTAPOX1 982 (+) ATATT S000098			RYREPEATLEGUMINBOX 648 (-) CATGCAY S000100			CACTFTPPCA1 1846 (-) YACT S000449
																																				CACTFTPPCA1 2709 (-) YACT S000449			ROOTMOTIFTAPOX1 1123 (+) ATATT S000098			S1FBOXSORPS1L21 40 (-) ATGGTA S000223			CURECORECR 1847 (-) GTAC S000493
																																				CAATBOX1 2714 (-) CAAT S000028			ROOTMOTIFTAPOX1 1301 (+) ATATT S000098			SEBFCONSSTPR10A 308 (+) YTGTCWC S000391			CURECORECR 1847 (+) GTAC S000493
																																				CACTFTPPCA1 2721 (-) YACT S000449			ROOTMOTIFTAPOX1 1399 (-) ATATT S000098			SEBFCONSSTPR10A 319 (+) YTGTCWC S000391			CAATBOX1 1854 (+) CAAT S000028
																																				CACTFTPPCA1 2728 (+) YACT S000449			ROOTMOTIFTAPOX1 1400 (+) ATATT S000098			SEF1MOTIF 715 (+) ATATTTAWW S000006			ARR1AT 1855 (-) NGATT S000454
																																				GAREAT 2730 (-) TAACAAR S000439			RYREPEATBNNAPA 37 (+) CATGCA S000264			SEF4MOTIFGM7S 400 (+) RTTTTTR S000103			CAATBOX1 1858 (+) CAAT S000028
																																				CAATBOX1 2740 (+) CAAT S000028			RYREPEATBNNAPA 91 (+) CATGCA S000264			SEF4MOTIFGM7S 1032 (+) RTTTTTR S000103			CACTFTPPCA1 1864 (+) YACT S000449
																																				POLASIG3 2741 (+) AATAAT S000088			RYREPEATBNNAPA 407 (-) CATGCA S000264			SEF4MOTIFGM7S 1152 (+) RTTTTTR S000103			TATABOX3 1875 (+) TATTAAT S000110
																																				ARR1AT 2744 (-) NGATT S000454			RYREPEATBNNAPA 409 (+) CATGCA S000264			SORLIP1AT 1170 (+) GCCAC S000482			BIHD1OS 1886 (+) TGTCA S000498
																																				RYREPEATBNNAPA 2748 (-) CATGCA S000264			RYREPEATGMGY2 91 (+) CATGCAT S000105			SORLIP1AT 1325 (+) GCCAC S000482			WRKY71OS 1887 (-) TGAC S000447
																																				CACTFTPPCA1 2763 (-) YACT S000449			RYREPEATGMGY2 409 (+) CATGCAT S000105			SORLIP1AT 1448 (+) GCCAC S000482			SORLIP1AT 1892 (+) GCCAC S000482
																																				EECCRCAH1 2766 (-) GANTTNC S000494			RYREPEATLEGUMINBOX 91 (+) CATGCAY S000100			SP8BFIBSP8BIB 2 (+) TACTATT S000184			PYRIMIDINEBOXOSRAMY1A 1916 (+) CCTTTT S000259
																																				WBOXHVISO1 2769 (-) TGACT S000442			RYREPEATLEGUMINBOX 409 (+) CATGCAY S000100			SP8BFIBSP8BIB 759 (+) TACTATT S000184			DOFCOREZM 1917 (-) AAAG S000265
																																				WBOXNTERF3 2769 (-) TGACY S000457			S1FBOXSORPS1L21 996 (+) ATGGTA S000223			SURECOREATSULTR11 310 (-) GAGAC S000499			POLLEN1LELAT52 1919 (-) AGAAA S000245
																																				WBOXNTCHN48 2769 (-) CTGACY S000508			SEBFCONSSTPR10A 66 (-) YTGTCWC S000391			SURECOREATSULTR11 535 (+) GAGAC S000499			DOFCOREZM 1925 (-) AAAG S000265
																																				WRKY71OS 2770 (-) TGAC S000447			SEBFCONSSTPR10A 758 (+) YTGTCWC S000391			SV40COREENHAN 1394 (-) GTGGWWHG S000123			POLLEN1LELAT52 1926 (-) AGAAA S000245
																																				CACTFTPPCA1 2773 (-) YACT S000449			SEF3MOTIFGM 55 (-) AACCCA S000115			TAAAGSTKST1 373 (-) TAAAG S000387			S1FBOXSORPS1L21 1935 (-) ATGGTA S000223
																																				CURECORECR 2774 (-) GTAC S000493			SEF4MOTIFGM7S 705 (+) RTTTTTR S000103			TATABOX2 709 (-) TATAAAT S000109			-300ELEMENT 1939 (-) TGHAAARK S000122
																																				CURECORECR 2774 (+) GTAC S000493			SEF4MOTIFGM7S 1277 (+) RTTTTTR S000103			TATABOX4 404 (-) TATATAA S000111			GT1CONSENSUS 1940 (-) GRWAAW S000198
																																				CACTFTPPCA1 2775 (+) YACT S000449			SURECOREATSULTR11 155 (+) GAGAC S000499			TATABOX4 407 (+) TATATAA S000111			GT1GMSCAM4 1940 (-) GAAAAA S000453
																																				ARR1AT 2780 (+) NGATT S000454			SURECOREATSULTR11 331 (+) GAGAC S000499			TATABOX4 711 (-) TATATAA S000111			DOFCOREZM 1950 (-) AAAG S000265
																																				CACTFTPPCA1 2785 (-) YACT S000449			SURECOREATSULTR11 760 (-) GAGAC S000499			TATABOX5 119 (-) TTATTT S000203			TAAAGSTKST1 1950 (-) TAAAG S000387
																																				EBOXBNNAPA 2794 (-) CANNTG S000144			TAAAGSTKST1 894 (-) TAAAG S000387			TATABOX5 620 (+) TTATTT S000203			GT1CONSENSUS 1951 (-) GRWAAW S000198
																																				DPBFCOREDCDC3 2794 (-) ACACNNG S000292			TAAAGSTKST1 970 (-) TAAAG S000387			TATABOX5 636 (+) TTATTT S000203			IBOXCORE 1952 (-) GATAA S000199
																																				MYCCONSENSUSAT 2794 (-) CANNTG S000407			TAAAGSTKST1 1048 (-) TAAAG S000387			TATAPVTRNALEU 403 (+) TTTATATA S000340			GATABOX 1953 (-) GATA S000039
																																				EBOXBNNAPA 2794 (+) CANNTG S000144			TATABOX5 29 (+) TTATTT S000203			TATAPVTRNALEU 710 (+) TTTATATA S000340			GTGANTG10 1959 (-) GTGA S000378
																																				MYCCONSENSUSAT 2794 (+) CANNTG S000407			TATABOX5 181 (+) TTATTT S000203			TATCCACHVAL21 1202 (+) TATCCAC S000416			EBOXBNNAPA 1963 (-) CANNTG S000144
																																				CACTFTPPCA1 2796 (-) YACT S000449			TATABOX5 559 (+) TTATTT S000203			TATCCAOSAMY 1202 (+) TATCCA S000403			MYCCONSENSUSAT 1963 (-) CANNTG S000407
																																				NTBBF1ARROLB 2812 (+) ACTTTA S000273			TATABOX5 669 (+) TTATTT S000203			TATCCAOSAMY 1339 (-) TATCCA S000403			MYCATERD1 1963 (-) CATGTG S000413
																																				DOFCOREZM 2813 (-) AAAG S000265			TATABOX5 703 (+) TTATTT S000203			TATCCAYMOTIFOSRAMY3D 1202 (+) TATCCAY S000256			EBOXBNNAPA 1963 (+) CANNTG S000144
																																				TAAAGSTKST1 2813 (-) TAAAG S000387			TATABOX5 1453 (+) TTATTT S000203			TATCCAYMOTIFOSRAMY3D 1338 (-) TATCCAY S000256			MYCATRD22 1963 (+) CACATG S000174
																																				MYBST1 2818 (+) GGATA S000180			TATCCAOSAMY 1231 (-) TATCCA S000403			TBOXATGAPB 683 (+) ACTTTG S000383			MYCCONSENSUSAT 1963 (+) CANNTG S000407
																																				GATABOX 2819 (+) GATA S000039			TATCCAYMOTIFOSRAMY3D 1230 (-) TATCCAY S000256			TBOXATGAPB 966 (-) ACTTTG S000383			CAATBOX1 1972 (+) CAAT S000028
																																				RAV1AAT 2823 (-) CAACA S000314			TBOXATGAPB 1140 (-) ACTTTG S000383			TBOXATGAPB 1401 (-) ACTTTG S000383
																																				CACTFTPPCA1 2829 (+) YACT S000449			TELOBOXATEEF1AA1 1446 (-) AAACCCTAA S000308			WBOXATNPR1 340 (-) TTGAC S000390
																																				CACTFTPPCA1 2836 (+) YACT S000449			UP2ATMSD 1447 (-) AAACCCTA S000472			WBOXATNPR1 430 (-) TTGAC S000390
																																				TATABOX5 2841 (-) TTATTT S000203			WBOXATNPR1 231 (+) TTGAC S000390			WBOXATNPR1 976 (+) TTGAC S000390
																																				POLASIG3 2842 (+) AATAAT S000088			WBOXATNPR1 294 (+) TTGAC S000390			WBOXHVISO1 164 (-) TGACT S000442
																																				TATABOX3 2846 (-) TATTAAT S000110			WBOXHVISO1 42 (-) TGACT S000442			WBOXHVISO1 339 (-) TGACT S000442
																																				SP8BFIBSP8BIB 2849 (-) TACTATT S000184			WBOXHVISO1 232 (+) TGACT S000442			WBOXHVISO1 429 (-) TGACT S000442
																																				CACTFTPPCA1 2852 (-) YACT S000449			WBOXNTERF3 42 (-) TGACY S000457			WBOXHVISO1 1294 (-) TGACT S000442
																																				EECCRCAH1 2853 (-) GANTTNC S000494			WBOXNTERF3 232 (+) TGACY S000457			WBOXHVISO1 1313 (-) TGACT S000442
																																				SURECOREATSULTR11 2857 (-) GAGAC S000499			WRKY71OS 43 (-) TGAC S000447			WBOXNTCHN48 544 (+) CTGACY S000508
																																				MYB1AT 2864 (-) WAACCA S000408			WRKY71OS 67 (+) TGAC S000447			WBOXNTERF3 164 (-) TGACY S000457
																																				SEF4MOTIFGM7S 2866 (+) RTTTTTR S000103			WRKY71OS 121 (+) TGAC S000447			WBOXNTERF3 339 (-) TGACY S000457
																																				TATABOXOSPAL 2870 (-) TATTTAA S000400			WRKY71OS 227 (-) TGAC S000447			WBOXNTERF3 429 (-) TGACY S000457
																																				TATABOX5 2872 (-) TTATTT S000203			WRKY71OS 232 (+) TGAC S000447			WBOXNTERF3 545 (+) TGACY S000457
																																				POLASIG3 2873 (+) AATAAT S000088			WRKY71OS 295 (+) TGAC S000447			WBOXNTERF3 1294 (-) TGACY S000457
																																				DOFCOREZM 2883 (-) AAAG S000265			WRKY71OS 1216 (-) TGAC S000447			WBOXNTERF3 1313 (-) TGACY S000457
																																				POLLEN1LELAT52 2884 (-) AGAAA S000245						WBOXNTERF3 1385 (-) TGACY S000457
																																				GATABOX 2890 (-) GATA S000039						WBOXNTERF3 1436 (-) TGACY S000457
																																				BOXIINTPATPB 2895 (-) ATAGAA S000296						WRKY71OS 165 (-) TGAC S000447
																																				GATABOX 2898 (-) GATA S000039						WRKY71OS 321 (-) TGAC S000447
																																				GATABOX 2902 (-) GATA S000039						WRKY71OS 340 (-) TGAC S000447
																																				GTGANTG10 2904 (-) GTGA S000378						WRKY71OS 430 (-) TGAC S000447
																																				SORLIP1AT 2909 (+) GCCAC S000482						WRKY71OS 545 (+) TGAC S000447
																																				CACTFTPPCA1 2911 (+) YACT S000449						WRKY71OS 977 (+) TGAC S000447
																																				GATABOX 2918 (-) GATA S000039						WRKY71OS 1295 (-) TGAC S000447
																																				CAATBOX1 2926 (-) CAAT S000028						WRKY71OS 1314 (-) TGAC S000447
																																				INRNTPSADB 2930 (+) YTCANTYY S000395						WRKY71OS 1386 (-) TGAC S000447
																																				GTGANTG10 2931 (-) GTGA S000378						WRKY71OS 1437 (-) TGAC S000447
																																				CACTFTPPCA1 2932 (+) YACT S000449
																																				GATABOX 2939 (-) GATA S000039
																																				CAATBOX1 2947 (-) CAAT S000028
																																				CTRMCAMV35S 2964 (+) TCTCTCTCT S000460
																																				CTRMCAMV35S 2966 (+) TCTCTCTCT S000460
																																				CTRMCAMV35S 2968 (+) TCTCTCTCT S000460
																																				CTRMCAMV35S 2970 (+) TCTCTCTCT S000460
																																				NODCON2GM 2975 (+) CTCTT S000462
																																				OSE2ROOTNODULE 2975 (+) CTCTT S000468
																																				DOFCOREZM 2977 (-) AAAG S000265
																																				INRNTPSADB 2979 (+) YTCANTYY S000395
																																				CAATBOX1 2981 (+) CAAT S000028
																																				ARR1AT 2982 (-) NGATT S000454
																																				CACTFTPPCA1 2986 (+) YACT S000449
[truncated: 3 more columns]

## Sheet: Table S5-5
Table S5 (5) The cis-element prediction of the 1.5 kb fragment containing promoter and 5′ UTR of six AFL genes
Seq. name	IUPAC	Start position	End position	Strand	Sequence		Seq. name	IUPAC	Start position	End position	Strand	Sequence		Seq. name	IUPAC	Start position	End position	Strand	Sequence		Seq. name	IUPAC	Start position	End position	Strand	Sequence		Seq. name	IUPAC	Start position	End position	Strand	Sequence		Seq. name	IUPAC	Start position	End position	Strand	Sequence
AthABI3P2200	P$LTRE1HVBLT49	6	11	+	CCGAAA		AthFUS3P2241	P$SV40COREENHAN	17	24	+	GTGGTATG		AthLEC2P2038	P$TGTCACACMCUCUMISIN	8	14	+	TGTCACA		SmoAFLAP2000	P$ANAERO2CONSENSUS	38	43	-	AGCAGC		SmoAFLBP2000	P$SORLIP1AT	10	22	+	CTGGCTGCCACGG		SmoAFLCP2000	P$SORLIP1AT	22	34	+	CCGATGGCCACCA
	P$GT1GMSCAM4	8	13	+	GAAAAA			P$OSE2ROOTNODULE	53	57	+	CTCTT			P$BIHD1OS	8	12	+	TGTCA			P$SORLIP1AT	78	90	-	AAAGAAGCCACGA			P$ANAERO1CONSENSUS	40	46	+	AAACAAA			P$MYBPLANT	30	40	+	CACCAAACTAG
	P$MYBPZM	22	28	+	CCCAACC			P$GT1GMSCAM4	61	66	-	GAAAAA			P$TRANSINITDICOTS	12	19	+	ACAATGGC			P$TAAAGSTKST1	87	93	-	AATAAAG			P$GT1GMSCAM4	54	59	+	GAAAAA			P$ANAERO1CONSENSUS	64	70	+	AAACAAA
	P$ANAERO3CONSENSUS	37	43	+	TCATCAC			P$GT1CORE	63	73	-	TGGTTAAGAAA			P$PYRIMIDINEBOXOSRAM	55	60	+	CCTTTT			P$CPBCSPOR	90	95	+	TATTAG			P$ANAERO2CONSENSUS	96	101	+	AGCAGC			P$MYB1AT	69	74	+	AAACCA
	P$MYBST1	48	54	-	TGGATAC			P$MYB1AT	68	73	+	TAACCA			P$BOXLCOREDCPAL	67	73	-	ACCTTCC			P$SURECOREATSULTR11	122	128	-	GAGACCA			P$ANAERO2CONSENSUS	99	104	+	AGCAGC			P$IBOXCORE	73	79	-	GATAATG
	P$TATCCAYMOTIFOSRAMY	49	55	+	TATCCAC			P$TBOXATGAPB	73	78	+	ACTTTG			P$IBOXCORE	84	90	+	GATAAAT			P$CGACGOSAMY3	171	175	+	CGACG			P$BOXCPSAS1	150	156	+	CTCCCAC			P$TAAAGSTKST1	101	107	-	AGTAAAG
	P$TATCCACHVAL21	49	55	+	TATCCAC			P$ERELEE4	75	82	-	ATTTCAAA			P$RAV1AAT	100	104	-	CAACA			P$CAREOSREP1	175	180	-	CAACTC			P$CGCGBOXAT	182	187	+	GCGCGC			P$OSE2ROOTNODULE	106	110	+	CTCTT
	P$IBOXCORE	59	65	-	GATAATG			P$CANBNNAPA	120	128	+	CCAACACCA			P$EECCRCAH1	109	115	+	GATTTTC			P$LTRE1HVBLT49	209	214	-	CCGAAA			P$CGCGBOXAT	182	187	-	GCGCGC			P$LTRECOREATCOR15	134	140	+	CCCGACC
	P$ARFAT	66	72	-	ATGTCTC			P$RAV1AAT	121	125	+	CAACA			P$ANAERO1CONSENSUS	131	137	-	AAACAAA			P$ASF1MOTIFCAMV	235	247	+	GGCATTGACGAAG			P$SITEIIATCYTC	195	205	-	TGGGCCAGAGA			P$DPBFCOREDCDC3	140	146	-	ACACTGG
	P$SURECOREATSULTR11	66	72	+	GAGACAT			P$MYBST1	138	144	-	TGGATAT			P$OSE2ROOTNODULE	139	143	+	CTCTT			P$WBOXATNPR1	238	252	+	ATTGACGAAGCAGTG			P$AMYBOX1	219	225	+	TAACAGA			P$TRANSINITDICOTS	182	189	-	ACGATGGC
	P$TATABOX2	81	87	-	TATAAAT			P$AMYBOX2	139	145	+	TATCCAT			P$RAV1AAT	161	165	-	CAACA			P$TAAAGSTKST1	267	273	+	GCTAAAG			P$GT1GMSCAM4	224	229	+	GAAAAA			P$EECCRCAH1	224	230	+	GACTTGC
	P$RAV1AAT	97	101	+	CAACA			P$TATCCAOSAMY	139	145	+	TATCCAT			P$GT1GMSCAM4	190	195	+	GAAAAA			P$NTBBF1ARROLB	268	274	-	ACTTTAG			P$PYRIMIDINEBOXOSRAM	228	233	-	CCTTTT			P$ACGTCBOX	244	249	+	GACGTC
	P$CCAATBOX1	103	107	-	CCAAT			P$IBOXCORE	158	164	-	GATAATT			P$GT1GMSCAM4	215	220	+	GAAAAA			P$-10PEHVPSBD	288	293	+	TATTCT			P$GT1GMSCAM4	234	239	+	GAAAAA			P$ACGTCBOX	244	249	-	GACGTC
	P$BIHD1OS	127	131	+	TGTCA			P$SORLIP1AT	175	187	-	TGGCCAGCCACAT			P$ASF1MOTIFCAMV	240	252	+	ATATATGACGCTA			P$BOXIINTPATPB	310	315	-	ATAGAA			P$GT1GMSCAM4	240	245	+	GAAAAA			P$CAREOSREP1	285	290	+	CAACTC
	P$CCAATBOX1	138	142	-	CCAAT			P$GT1GMSCAM4	188	193	+	GAAAAA			P$MYBPZM	267	273	+	CCCTACC			P$WBOXATNPR1	330	344	-	TTTGACAAGCCTAGA			P$LTRE1HVBLT49	276	281	+	CCGAAA			P$MYB1AT	315	320	+	AAACCA
	P$EECCRCAH1	143	149	-	GATTTCC			P$CPBCSPOR	240	245	+	TATTAG			P$SURECOREATSULTR11	278	284	-	GAGACTA			P$BIHD1OS	338	342	+	TGTCA			P$GT1GMSCAM4	289	294	+	GAAAAA			P$REALPHALGLHCB21	316	326	+	AACCAATTCAA
	P$DRE2COREZMRAB17	153	159	+	ACCGACG			P$SORLIP2AT	244	254	+	AGGGCCTGAGA			P$EECCRCAH1	290	296	+	GAGTTAC			P$MYB1AT	343	348	+	AAACCA			P$REALPHALGLHCB21	301	311	+	AACCAAAGAGC			P$CCAATBOX1	318	322	+	CCAAT
	P$CGACGOSAMY3	155	159	+	CGACG			P$CPBCSPOR	262	267	-	TATTAG			P$OSE2ROOTNODULE	308	312	+	CTCTT			P$BOXCPSAS1	379	385	+	CTCCCAC			P$OSE2ROOTNODULE	306	310	-	CTCTT			P$OSE2ROOTNODULE	331	335	-	CTCTT
	P$CCAATBOX1	180	184	+	CCAAT			P$WBOXATNPR1	267	281	-	CTTGACTTTTGTTTT			P$MYB2AT	326	336	+	TAATTAACTGA			P$CGACGOSAMY3	418	422	+	CGACG			P$EECCRCAH1	324	330	-	GATTTTC			P$RAV1AAT	336	340	+	CAACA
	P$NAPINMOTIFBN	191	197	-	TACACAT			P$ANAERO1CONSENSUS	268	274	+	AAACAAA			P$CIACADIANLELHC	341	350	-	CAAAAAGATC			P$GT1GMSCAM4	439	444	+	GAAAAA			P$EECCRCAH1	369	375	-	GATTTTC			P$MYBCOREATCYCB1	364	368	-	AACGG
	P$SORLREP3AT	194	202	+	TGTATATAT			P$EECCRCAH1	308	314	+	GATTTAC			P$OSE1ROOTNODULE	341	347	-	AAAGATC			P$TAAAGSTKST1	452	458	+	CCTAAAG			P$SORLIP1AT	408	420	-	GAGGAAGCCACCG			P$RAV1BAT	404	416	+	TTCCACCTGTGAA
	P$TATABOX2	204	210	+	TATAAAT			P$HEXMOTIFTAH3H4	319	331	+	TTATACGTCATTT			P$SEF3MOTIFGM	357	362	+	AACCCA			P$MYBPLANT	461	471	-	CACCAAACTTG			P$SURECOREATSULTR11	433	439	-	GAGACTG			P$OSE2ROOTNODULE	440	444	-	CTCTT
	P$TATAPVTRNALEU	215	227	+	ATTTATATATTGA			P$TGACGTVMAMY	321	333	-	ACAAATGACGTAT			P$OSE2ROOTNODULE	366	370	+	CTCTT			P$SORLIP1AT	467	479	-	GATCATGCCACCA			P$BIHD1OS	452	456	+	TGTCA			P$CTRMCAMV35S	441	449	-	TCTCTCTCT
	P$TATABOX2	215	221	-	TATAAAT			P$GT1GMSCAM4	342	347	+	GAAAAA			P$ERELEE4	451	458	+	ATTTCAAA			P$WBOXNTCHN48	472	486	-	CCTGACTGATCATGC			P$CIACADIANLELHC	461	470	+	CAAATATATC			P$CIACADIANLELHC	451	460	+	CAAAATGATC
	P$TATABOX4	217	223	-	TATATAA			P$ACGTTBOX	346	351	+	AACGTT			P$GT1GMSCAM4	482	487	-	GAAAAA			P$GT1GMSCAM4	497	502	+	GAAAAA			P$PREATPRODH	477	482	+	ACTCAT			P$CGACGOSAMY3	460	464	-	CGACG
	P$RYREPEATLEGUMINBOX	234	244	-	ATCATGCACGA			P$ACGTTBOX	346	351	-	AACGTT			P$-10PEHVPSBD	510	515	-	TATTCT			P$PYRIMIDINEBOXOSRAM	501	506	-	CCTTTT			P$ANAERO2CONSENSUS	498	503	-	AGCAGC			P$BIHD1OS	485	489	-	TGTCA
	P$S1FBOXSORPS1L21	243	248	+	ATGGTA			P$AMYBOX2	354	360	-	TATCCAT			P$GCCCORE	527	533	-	GGCCGCC			P$T/GBOXATPIN2	513	525	-	TGAAACGTGAGGG			P$RAV1BAT	500	512	-	AAGCACCTGAGCA			P$PYRIMIDINEBOXOSRAM	537	542	-	CCTTTT
	P$S1FBOXSORPS1L21	249	254	+	ATGGTA			P$TATCCAOSAMY	354	360	-	TATCCAT			P$CGCGBOXAT	532	537	+	CCGCGG			P$ASF1MOTIFCAMV	555	567	+	CTGGGTGACGAGT			P$LTRECOREATCOR15	515	521	-	TCCGACT			P$RYREPEATGMGY2	550	560	-	TTCATGCATTT
	P$TAAAGSTKST1	257	263	-	TTTAAAG			P$MYBST1	355	361	+	TGGATAA			P$CGCGBOXAT	532	537	-	CCGCGG			P$EECCRCAH1	564	570	+	GAGTTTC			P$TAAAGSTKST1	528	534	-	TCTAAAG			P$GT1GMSCAM4	558	563	+	GAAAAA
	P$HEXMOTIFTAH3H4	286	298	+	AACAACGTCATTT			P$SREATMSD	356	362	-	CTTATCC			P$LEAFYATAG	595	601	-	CCAATGT			P$TAAAGSTKST1	651	657	+	AGTAAAG			P$SORLIP1AT	552	564	+	GTCGTTGCCACAA			P$IBOXCORENT	575	581	-	GATAAGG
	P$TGACGTVMAMY	288	300	-	CCAAATGACGTTG			P$IBOX	357	363	+	GATAAGT			P$CCAATBOX1	597	601	-	CCAAT			P$PYRIMIDINEBOXHVEPB	672	679	+	TTTTTTCC			P$CANBNNAPA	579	587	-	CTAACACAG			P$WBOXATNPR1	577	591	-	CTTGACAACAGATAA
	P$REALPHALGLHCB21	292	302	-	AACCAAATGAC			P$SORLIP1AT	360	372	-	ATAGTTGCCACTT			P$SEF3MOTIFGM	599	604	-	AACCCA			P$GT1GMSCAM4	673	678	-	GAAAAA			P$SURECOREATSULTR11	608	614	+	GAGACTG			P$RAV1AAT	582	586	-	CAACA
	P$MYB1AT	298	303	-	AAACCA			P$-10PEHVPSBD	370	375	+	TATTCT			P$MYBPZM	601	607	-	CCCAACC			P$SURECOREATSULTR11	682	688	-	GAGACTA			P$MYBGAHV	619	625	+	TAACAAA			P$BIHD1OS	585	589	+	TGTCA
	P$CGACGOSAMY3	320	324	+	CGACG			P$GT1GMSCAM4	396	401	-	GAAAAA			P$GT1GMSCAM4	610	615	+	GAAAAA			P$GT1GMSCAM4	692	697	-	GAAAAA			P$TBOXATGAPB	622	627	-	ACTTTG			P$CGCGBOXAT	591	596	+	GCGCGT
	P$DPBFCOREDCDC3	327	333	-	ACACTTG			P$GT1GMSCAM4	402	407	-	GAAAAA			P$PYRIMIDINEBOXOSRAM	612	617	-	CCTTTT			P$RAV1AAT	709	713	+	CAACA			P$NTBBF1ARROLB	657	663	+	ACTTTAC			P$CGCGBOXAT	591	596	-	ACGCGC
	P$CANBNNAPA	328	336	-	CTAACACTT			P$TAAAGSTKST1	411	417	-	CATAAAG			P$MYB1AT	618	623	+	AAACCA			P$EECCRCAH1	714	720	-	GAGTTGC			P$TAAAGSTKST1	658	664	-	GGTAAAG			P$QELEMENTZMZM13	622	636	-	GCAGGTCAAACAAGC
	P$RAV1AAT	343	347	+	CAACA			P$WBOXATNPR1	431	445	-	TTTGACAACTAATTA			P$REALPHALGLHCB21	619	629	+	AACCAATAAGA			P$CAREOSREP1	715	720	+	CAACTC			P$S1FBOXSORPS1L21	661	666	-	ATGGTA			P$ELRECOREPCRP1	627	641	+	TTTGACCTGCGAAAA
	P$MYBCOREATCYCB1	349	353	-	AACGG			P$BIHD1OS	439	443	+	TGTCA			P$CCAATBOX1	621	625	+	CCAAT			P$INTRONLOWER	727	732	+	TGCAGG			P$REALPHALGLHCB21	691	701	-	AACCAACAATT			P$EECCRCAH1	712	718	-	GAGTTGC
	P$S1FBOXSORPS1L21	363	368	-	ATGGTA			P$WBOXATNPR1	451	465	+	CTTGACTAGTTTTCA			P$BOXIINTPATPB	632	637	+	ATAGAA			P$WBOXATNPR1	734	748	+	TTTGACAACCTTCTT			P$RAV1AAT	694	698	-	CAACA			P$CAREOSREP1	713	718	+	CAACTC
	P$MYB1LEPR	369	375	-	GTTAGTT			P$CEREGLUBOX2PSLEGA	458	465	-	TGAAAACT			P$CCAATBOX1	649	653	-	CCAAT			P$BIHD1OS	736	740	-	TGTCA			P$MYB2AT	710	720	+	TTTTTAACTGG			P$OSE2ROOTNODULE	765	769	-	CTCTT
	P$ACGTTBOX	373	378	+	AACGTT			P$CATATGGMSAUR	523	528	+	CATATG			P$SBOXATRBCS	651	658	-	CACCTCCA			P$SEBFCONSSTPR10A	771	777	+	TTGTCAC			P$S1FBOXSORPS1L21	726	731	-	ATGGTA			P$CCAATBOX1	770	774	-	CCAAT
	P$ACGTTBOX	373	378	-	AACGTT			P$CATATGGMSAUR	523	528	-	CATATG			P$CAREOSREP1	671	676	-	CAACTC			P$BIHD1OS	772	776	+	TGTCA			P$RAV1AAT	762	766	-	CAACA			P$WBOXHVISO1	786	800	+	CATGACTATGCGAGC
	P$WBOXATNPR1	376	390	+	GTTGACTCATAATTA			P$PREATPRODH	538	543	-	ACTCAT			P$MYBATRD2	700	706	-	CTAACCA			P$SURECOREATSULTR11	783	789	+	GAGACCG			P$RAV1AAT	771	775	+	CAACA			P$RAV1BAT	801	813	+	GAGCACCTGTAAA
	P$GCN4OSGLUB1	377	385	-	ATGAGTCAA			P$TATABOXOSPAL	547	553	+	TATTTAA			P$MYB1AT	700	705	-	TAACCA			P$DRE1COREZMRAB17	786	792	+	ACCGAGA			P$CCAATBOX1	793	797	-	CCAAT			P$-300CORE	808	816	+	TGTAAAGAC
	P$PREATPRODH	380	385	+	ACTCAT			P$ANAERO1CONSENSUS	561	567	-	AAACAAA			P$WBOXATNPR1	711	725	-	CTTGACTGTCACCAA			P$WBOXATNPR1	822	836	+	ATTGACACTCACAAC			P$SURECOREATSULTR11	802	808	+	GAGACGC			P$TAAAGSTKST1	808	814	+	TGTAAAG
	P$OSE2ROOTNODULE	402	406	-	CTCTT			P$WBOXHVISO1	573	587	-	AATGACTAATGAGTT			P$SEBFCONSSTPR10A	714	720	-	CTGTCAC			P$BIHD1OS	824	828	-	TGTCA			P$ASF1MOTIFCAMV	816	828	-	GACGATGACGCAC			P$GT1GMSCAM4	820	825	+	GAAAAA
	P$CAREOSREP1	404	409	-	CAACTC			P$PREATPRODH	574	579	+	ACTCAT			P$BIHD1OS	715	719	-	TGTCA			P$CIACADIANLELHC	833	842	+	CAACATCATC			P$LTRECOREATCOR15	825	831	-	CCCGACG			P$LTRE1HVBLT49	835	840	+	CCGAAA
	P$IBOXCORE	415	421	+	GATAATT			P$WBOXHVISO1	590	604	-	CATGACTTTAAAACT			P$IBOXCORE	730	736	-	GATAATA			P$RAV1AAT	833	837	+	CAACA			P$CGACGOSAMY3	825	829	-	CGACG			P$ABRELATERD	842	854	-	CTCGACGTGTGGT
	P$ERELEE4	420	427	-	AATTCAAA			P$TAAAGSTKST1	593	599	+	TTTAAAG			P$OSE1ROOTNODULE	733	739	-	AAAGATA			P$MYB1AT	845	850	+	AAACCA			P$WBOXATNPR1	837	851	+	CTTGACTTCCGCTTA			P$CGACGOSAMY3	848	852	-	CGACG
	P$CEREGLUBOX1PSLEGA	435	443	+	TGTTAAAGT			P$NTBBF1ARROLB	594	600	-	ACTTTAA			P$IBOXCORE	740	746	+	GATAACT			P$REALPHALGLHCB21	846	856	+	AACCAAGTCCT			P$EECCRCAH1	840	846	+	GACTTCC			P$IBOXCORE	892	898	-	GATAATC
	P$TAAAGSTKST1	436	442	+	GTTAAAG			P$GT1GMSCAM4	604	609	+	GAAAAA			P$CPBCSPOR	766	771	+	TATTAG			P$SORLIP1AT	871	883	+	GTGAGGGCCACAC			P$PROLAMINBOXOSGLUB1	860	868	-	TGCAAAGCA			P$OSE2ROOTNODULE	902	906	-	CTCTT
	P$NTBBF1ARROLB	437	443	-	ACTTTAA			P$OSE2ROOTNODULE	611	615	-	CTCTT			P$BOXIINTPATPB	773	778	+	ATAGAA			P$SORLIP2AT	874	884	+	AGGGCCACACC			P$SORLIP1AT	882	894	-	AGAAAAGCCACCA			P$ANAERO1CONSENSUS	919	925	+	AAACAAA
	P$AACACOREOSGLUB1	460	466	-	AACAAAC			P$OSE1ROOTNODULE	620	626	-	AAAGATT			P$GT1GMSCAM4	776	781	+	GAAAAA			P$WBOXNTCHN48	903	917	+	GCTGACTTATGGACT			P$ABREOSRAB21	895	907	-	TAATACGTCCCCT			P$OSE2ROOTNODULE	926	930	-	CTCTT
	P$TATABOX2	470	476	-	TATAAAT			P$-10PEHVPSBD	641	646	-	TATTCT			P$TBOXATGAPB	782	787	+	ACTTTG			P$LTRECOREATCOR15	930	936	+	TCCGACT			P$IBOXCORE	903	909	-	GATAATA			P$ANAERO1CONSENSUS	936	942	-	AAACAAA
	P$GT1GMSCAM4	536	541	+	GAAAAA			P$SORLIP1AT	644	656	+	ATAGTTGCCACTT			P$ANAERO1CONSENSUS	784	790	-	AAACAAA			P$OSE2ROOTNODULE	942	946	+	CTCTT			P$SEBFCONSSTPR10A	911	917	+	TTGTCAC			P$SITEIIATCYTC	946	956	-	TGGGCTTGAGT
	P$RAV1AAT	603	607	+	CAACA			P$ABREDISTBBNNAPA	649	661	+	TGCCACTTGTCCA			P$BOXIINTPATPB	800	805	-	ATAGAA			P$CIACADIANLELHC	969	978	+	CAAAAGTATC			P$BIHD1OS	912	916	+	TGTCA			P$LTRECOREATCOR15	988	994	+	TCCGACC
	P$MYCATERD	612	618	-	CATGTGA			P$RYREPEATBNNAPA	658	668	+	TCCATGCAAAG			P$SEF3MOTIFGM	805	810	-	AACCCA			P$WBOXATNPR1	1013	1027	+	CTTGACACTCTTGCC			P$LTRE1HVBLT49	917	922	+	CCGAAA			P$S1FBOXSORPS1L21	995	1000	+	ATGGTA
	P$MYCATRD2	613	619	+	CACATGA			P$PROLAMINBOXOSGLUB1	662	670	+	TGCAAAGAA			P$GT1GMSCAM4	824	829	+	GAAAAA			P$BIHD1OS	1015	1019	-	TGTCA			P$AGMOTIFNTMYB2	936	943	+	AGATCCAA			P$TAAAGSTKST1	1039	1045	-	AGTAAAG
	P$LECPLEACS2	669	676	-	TAAAATAT			P$ANAERO1CONSENSUS	670	676	+	AAACAAA			P$ARFAT	837	843	-	GTGTCTC			P$OSE2ROOTNODULE	1020	1024	+	CTCTT			P$CCAATBOX1	940	944	+	CCAAT			P$ARFAT	1046	1052	-	TTGTCTC
	P$-300ELEMENT	670	678	-	TGTAAAATA			P$ACGTTBOX	687	692	+	AACGTT			P$SURECOREATSULTR11	837	843	+	GAGACAC			P$ANAERO2CONSENSUS	1028	1033	-	AGCAGC			P$GT1GMSCAM4	944	949	-	GAAAAA			P$SURECOREATSULTR11	1046	1052	+	GAGACAA
	P$ANAERO1CONSENSUS	693	699	-	AAACAAA			P$ACGTTBOX	687	692	-	AACGTT			P$CCAATBOX1	917	921	+	CCAAT			P$GT1GMSCAM4	1048	1053	+	GAAAAA			P$OSE2ROOTNODULE	955	959	+	CTCTT			P$SEBFCONSSTPR10A	1046	1052	-	TTGTCTC
	P$ANAERO1CONSENSUS	698	704	-	AAACAAA			P$HEXMOTIFTAH3H4	692	704	+	TTTAACGTCACGT			P$MYBST1	920	926	-	TGGATAT			P$CCA1ATLHCB1	1073	1080	-	AAAAATCT			P$REALPHALGLHCB21	978	988	+	AACCAAAATCA			P$OSE2ROOTNODULE	1064	1068	+	CTCTT
	P$RYREPEATBNNAPA	707	717	+	CTCATGCAGAA			P$TGACGTVMAMY	694	706	-	ATACGTGACGTTA			P$TATCCAOSAMY	921	927	+	TATCCAA			P$CIACADIANLELHC	1074	1083	-	CAAAAAAATC			P$RAV1BAT	984	996	+	AATCACCTGAAAG			P$LTRECOREATCOR15	1070	1076	+	CCCGACT
	P$GT1GMSCAM4	715	720	+	GAAAAA			P$ABRELATERD	696	708	-	GAATACGTGACGT			P$CCAATBOX1	924	928	+	CCAAT			P$REALPHALGLHCB21	1076	1086	-	AACCAAAAAAA			P$OSE2ROOTNODULE	994	998	-	CTCTT			P$E2FBNTRNR	1080	1087	-	GCGGCAAA
	P$GT1GMSCAM4	737	742	+	GAAAAA			P$-10PEHVPSBD	704	709	+	TATTCT			P$ANAERO4CONSENSUS	962	970	+	GTTTTGCAA			P$MYB1AT	1082	1087	-	AAACCA			P$EECCRCAH1	996	1002	+	GAGTTTC			P$GCCCORE	1082	1088	+	TGCCGCC
	P$CEREGLUBOX1PSLEGA	775	783	+	TGTTAAAGT			P$CPBCSPOR	729	734	-	TATTAG			P$-300ELEMENT	966	974	+	TGCAAAATA			P$BIHD1OS	1103	1107	+	TGTCA			P$GCCCORE	1020	1026	-	CGCCGCC			P$DRE1COREZMRAB17	1100	1106	-	ACCGAGA
	P$TAAAGSTKST1	776	782	+	GTTAAAG			P$WBOXATNPR1	776	790	+	ATTGACAAAATCGTT			P$S1FBOXSORPS1L21	994	999	-	ATGGTA			P$EECCRCAH1	1118	1124	-	GAATTTC			P$CGACGOSAMY3	1043	1047	-	CGACG			P$-300ELEMENT	1113	1121	+	TGTAAAAGA
	P$NTBBF1ARROLB	777	783	-	ACTTTAA			P$BIHD1OS	778	782	-	TGTCA			P$REALPHALGLHCB21	1011	1021	-	AACCAAATATA			P$BIHD1OS	1138	1142	-	TGTCA			P$EECCRCAH1	1050	1056	-	GATTTTC			P$GT1GMSCAM4	1130	1135	+	GAAAAA
	P$OSE2ROOTNODULE	816	820	+	CTCTT			P$IBOXCORE	795	801	-	GATAATC			P$MYB1AT	1017	1022	-	TAACCA			P$GCCCORE	1157	1163	-	TGCCGCC			P$BIHD1OS	1065	1069	-	TGTCA			P$EECCRCAH1	1139	1145	+	GACTTAC
	P$GT1GMSCAM4	844	849	-	GAAAAA			P$IBOXCORENT	814	820	-	GATAAGG			P$TATABOX4	1020	1026	-	TATATAA			P$LTRECOREATCOR15	1168	1174	-	TCCGACG			P$OSE1ROOTNODULE	1077	1083	-	AAAGATG			P$SITEIIATCYTC	1152	1162	+	TGGGCCAGAAC
	P$OSE1ROOTNODULE	851	857	-	AAAGATT			P$GT1GMSCAM4	823	828	+	GAAAAA			P$LECPLEACS2	1024	1031	-	TAAAATAT			P$CGACGOSAMY3	1168	1172	-	CGACG			P$OSE2ROOTNODULE	1106	1110	-	CTCTT			P$CGACGOSAMY3	1175	1179	-	CGACG
	P$IBOXCORE	865	871	+	GATAATT			P$TATABOX3	851	857	+	TATTAAT			P$DPBFCOREDCDC3	1035	1041	-	ACACACG			P$EECCRCAH1	1173	1179	+	GAGTTAC			P$ARFAT	1108	1114	-	CTGTCTC			P$CGACGOSAMY3	1197	1201	-	CGACG
	P$DRE2COREZMRAB17	876	882	+	ACCGACC			P$GT1GMSCAM4	867	872	+	GAAAAA			P$CCAATBOX1	1049	1053	+	CCAAT			P$TBOXATGAPB	1203	1208	+	ACTTTG			P$SURECOREATSULTR11	1108	1114	+	GAGACAG			P$CDTDREHVCBF2	1198	1203	+	GTCGAC
	P$CEREGLUBOX3PSLEGA	898	906	+	TGTAAAAGT			P$TATABOX3	873	879	+	TATTAAT			P$BIHD1OS	1111	1115	-	TGTCA			P$SURECOREATSULTR11	1208	1214	+	GAGACTG			P$SEBFCONSSTPR10A	1108	1114	-	CTGTCTC			P$CDTDREHVCBF2	1198	1203	-	GTCGAC
	P$-300ELEMENT	898	906	+	TGTAAAAGT			P$MYB1AT	899	904	-	AAACCA			P$EECCRCAH1	1123	1129	+	GAGTTTC			P$MYB2AT	1229	1239	-	CTTCTAACTGA			P$SV40COREENHAN	1118	1125	+	GTGGTACG			P$WBOXATNPR1	1224	1238	-	ATTGACGACACCAAA
	P$IBOXCORE	936	942	+	GATAATT			P$MYBGAHV	906	912	-	TAACAAA			P$-10PEHVPSBD	1139	1144	-	TATTCT			P$EECCRCAH1	1268	1274	-	GATTTGC			P$RAV1AAT	1138	1142	+	CAACA			P$ASF1MOTIFCAMV	1229	1241	-	GTGATTGACGACA
	P$CCAATBOX1	940	944	-	CCAAT			P$CEREGLUBOX1PSLEGA	908	916	+	TGTTAAAGT			P$WBOXATNPR1	1148	1162	+	ATTGACTCGATTTTC			P$UPRMOTIFIIAT	1284	1302	+	CCTAATAAAACCCCCCACG			P$RAV1AAT	1141	1145	+	CAACA			P$RAV1BAT	1236	1248	+	AATCACCTGGCAG
	P$TATABOX2	948	954	-	TATAAAT			P$TAAAGSTKST1	909	915	+	GTTAAAG			P$EECCRCAH1	1156	1162	+	GATTTTC			P$CPBCSPOR	1285	1290	-	TATTAG			P$GT1GMSCAM4	1155	1160	+	GAAAAA			P$MYBPZM	1259	1265	-	TCCAACC
	P$LECPLEACS2	955	962	-	TAAAATAT			P$NTBBF1ARROLB	910	916	-	ACTTTAA			P$IBOXCORE	1209	1215	-	GATAATT			P$IBOXCORE	1302	1308	-	GATAACC			P$GT1GMSCAM4	1161	1166	+	GAAAAA			P$GT1GMSCAM4	1268	1273	+	GAAAAA
	P$SURECOREATSULTR11	992	998	-	GAGACCA			P$BOXIINTPATPB	923	928	+	ATAGAA			P$OSE1ROOTNODULE	1212	1218	-	AAAGATA			P$OSE1ROOTNODULE	1305	1311	-	AAAGATA			P$ANAERO2CONSENSUS	1188	1193	+	AGCAGC			P$SORLIP1AT	1281	1293	-	GGAGAGGCCACGG
	P$BOXLCOREDCPAL	1043	1049	+	ACCAACC			P$-10PEHVPSBD	928	933	-	TATTCT			P$-300ELEMENT	1214	1222	-	TGAAAAAGA			P$WBOXHVISO1	1315	1329	+	AATGACTAACCCGGT			P$CGCGBOXAT	1228	1233	+	ACGCGT			P$OSE2ROOTNODULE	1323	1327	-	CTCTT
	P$TAAAGSTKST1	1049	1055	-	TCTAAAG			P$EECCRCAH1	943	949	+	GAATTGC			P$GT1GMSCAM4	1216	1221	-	GAAAAA			P$P1BS	1328	1335	+	GTATATCC			P$CGCGBOXAT	1228	1233	-	ACGCGT			P$EECCRCAH1	1352	1358	-	GATTTCC
	P$SURECOREATSULTR11	1071	1077	+	GAGACTT			P$OSE2ROOTNODULE	958	962	-	CTCTT			P$CCAATBOX1	1225	1229	-	CCAAT			P$P1BS	1328	1335	-	GGATATAC			P$CGCGBOXAT	1249	1254	+	CCGCGG			P$CIACADIANLELHC	1441	1450	+	CAAAGGGATC
	P$BOXIINTPATPB	1076	1081	-	ATAGAA			P$SEF3MOTIFGM	978	983	+	AACCCA			P$TATCCAOSAMY	1226	1232	-	TATCCAA			P$MYBST1	1330	1336	-	GGGATAT			P$CGCGBOXAT	1249	1254	-	CCGCGG			P$LTRE1HVBLT49	1485	1490	-	CCGAAA
	P$MRNASTA1CRPSBD	1085	1096	+	CTCTTTGTTTTT			P$IBOXCORE	992	998	-	GATAACA			P$MYBST1	1227	1233	+	TGGATAC			P$SORLIP1AT	1343	1355	+	AGATCCGCCACCT			P$ANAERO1CONSENSUS	1275	1281	+	AAACAAA			P$CCAATBOX1	1522	1526	-	CCAAT
	P$OSE2ROOTNODULE	1085	1089	+	CTCTT			P$IBOXCORE	1004	1010	+	GATAATC			P$TAAAGSTKST1	1247	1253	+	ACTAAAG			P$SITEIOSPCNA	1347	1359	-	CACCAGGTGGCGG			P$OSE2ROOTNODULE	1288	1292	-	CTCTT			P$ANAERO2CONSENSUS	1550	1555	+	AGCAGC
	P$ANAERO1CONSENSUS	1088	1094	-	AAACAAA			P$CGACGOSAMY3	1018	1022	+	CGACG			P$NTBBF1ARROLB	1248	1254	-	ACTTTAG			P$RAV1BAT	1348	1360	+	CGCCACCTGGTGG			P$GT1GMSCAM4	1295	1300	+	GAAAAA			P$ANAERO2CONSENSUS	1581	1586	+	AGCAGC
	P$IBOXCORE	1103	1109	-	GATAAAA			P$BOXIINTPATPB	1027	1032	+	ATAGAA			P$MYBCOREATCYCB1	1271	1275	-	AACGG			P$SITEIIATCYTC	1358	1368	+	TGGGCTACGTC			P$CCA1ATLHCB1	1296	1303	+	AAAAATCT			P$TELOBOXATEEF1AA1	1597	1605	+	AAACCCTAA
	P$TATABOXOSPAL	1113	1119	-	TATTTAA			P$-10PEHVPSBD	1029	1034	-	TATTCT			P$-300CORE	1287	1295	+	TGTAAAGAC			P$HEXMOTIFTAH3H4	1360	1372	+	GGCTACGTCAGCC			P$MYBPLANT	1311	1321	-	CACCAAACCCT			P$IBOXCORENT	1610	1616	-	GATAAGG
	P$TRANSINITDICOTS	1116	1123	+	AATATGGC			P$TRANSINITDICOTS	1031	1038	+	AATATGGC			P$TAAAGSTKST1	1287	1293	+	TGTAAAG			P$TGACGTVMAMY	1362	1374	-	GGGGCTGACGTAG			P$LTRECOREATCOR15	1324	1330	+	CCCGACC			P$SREATMSD	1611	1617	+	CTTATCC
	P$ERELEE4	1139	1146	+	ATTTCAAA			P$TATABOX2	1040	1046	+	TATAAAT			P$GT1GMSCAM4	1317	1322	+	GAAAAA			P$SORLIP1AT	1374	1386	+	CACTAGGCCACGG			P$GCCCORE	1350	1356	-	GGCCGCC			P$MYBST1	1612	1618	-	GGGATAA
	P$MYB1AT	1145	1150	+	AAACCA			P$S1FBOXSORPS1L21	1045	1050	+	ATGGTA			P$-300ELEMENT	1339	1347	+	TGCAAAATT			P$OSE1ROOTNODULE	1396	1402	+	AAAGATG			P$DRE1COREZMRAB17	1370	1376	-	ACCGAGA			P$PYRIMIDINEBOXOSRAM	1617	1622	+	CCTTTT
	P$REALPHALGLHCB21	1146	1156	+	AACCAATGTCT			P$S1FSORPL21	1045	1052	+	ATGGTATT			P$-300ELEMENT	1359	1367	-	TGAAAAGGA			P$TBOXATGAPB	1418	1423	+	ACTTTG			P$LTRECOREATCOR15	1385	1391	+	TCCGACG			P$NTBBF1ARROLB	1640	1646	+	ACTTTAA
	P$CCAATBOX1	1148	1152	+	CCAAT			P$MYBGAHV	1051	1057	-	TAACAAA			P$PYRIMIDINEBOXOSRAM	1360	1365	+	CCTTTT			P$BIHD1OS	1437	1441	-	TGTCA			P$CGACGOSAMY3	1387	1391	+	CGACG			P$TAAAGSTKST1	1641	1647	-	CTTAAAG
	P$LEAFYATAG	1148	1154	+	CCAATGT			P$BIHD1OS	1065	1069	-	TGTCA			P$CCA1ATLHCB1	1384	1391	+	AAAAATCT			P$OSE1ROOTNODULE	1457	1463	-	AAAGATT			P$DRECRTCOREAT	1391	1397	+	GCCGACG			P$OSE1ROOTNODULE	1648	1654	+	AAAGATA
	P$TBOXATGAPB	1169	1174	+	ACTTTG			P$RAV1AAT	1068	1072	+	CAACA			P$MYBCOREATCYCB1	1419	1423	-	AACGG			P$LTRE1HVBLT49	1461	1466	-	CCGAAA			P$CGACGOSAMY3	1393	1397	+	CGACG			P$XYLAT	1664	1671	+	ACAAAGAA
	P$ANAERO1CONSENSUS	1171	1177	-	AAACAAA			P$IBOXCORE	1089	1095	+	GATAAAT			P$GT1GMSCAM4	1423	1428	-	GAAAAA			P$REBETALGLHCB21	1464	1470	+	CGGATAT			P$SURECOREATSULTR11	1424	1430	+	GAGACGC			P$BIHD1OS	1690	1694	-	TGTCA
	P$EECCRCAH1	1201	1207	+	GATTTAC			P$CIACADIANLELHC	1089	1098	-	CAAATTTATC			P$-10PEHVPSBD	1429	1434	-	TATTCT			P$CGCGBOXAT	1476	1481	+	GCGCGG			P$CGCGBOXAT	1427	1432	+	ACGCGC			P$GCCCORE	1699	1705	+	GGCCGCC
	P$RAV1AAT	1249	1253	+	CAACA			P$WBOXATNPR1	1091	1105	-	ATTGACACAAATTTA			P$TATABOX3	1454	1460	+	TATTAAT			P$CGCGBOXAT	1476	1481	-	CCGCGC			P$CGCGBOXAT	1427	1432	-	GCGCGT			P$GT1CORE	1730	1740	-	AGGTTAAGAGC
	P$WBOXATNPR1	1250	1264	-	ATTGACAAAATTGTT			P$BIHD1OS	1099	1103	+	TGTCA			P$XYLAT	1462	1469	+	ACAAAGAA			P$-300ELEMENT	1481	1489	-	TGTAAAATC			P$LTRECOREATCOR15	1458	1464	-	CCCGACG			P$OSE2ROOTNODULE	1731	1735	+	CTCTT
	P$BIHD1OS	1258	1262	+	TGTCA			P$P1BS	1113	1120	+	GTATATAC			P$TATABOX3	1498	1504	+	TATTAAT			P$SURECOREATSULTR11	1496	1502	+	GAGACGC			P$CGACGOSAMY3	1458	1462	-	CGACG			P$SEF3MOTIFGM	1749	1754	-	AACCCA
	P$SORLIP1AT	1262	1274	+	AATAGTGCCACAA			P$P1BS	1113	1120	-	GTATATAC			P$WUSATAg	1500	1506	+	TTAATGG			P$CGCGBOXAT	1499	1504	+	ACGCGC			P$IBOXCORE	1464	1470	-	GATAATC			P$GCCCORE	1766	1772	-	CGCCGCC
	P$ACGTTBOX	1280	1285	+	AACGTT			P$MYBGAHV	1121	1127	+	TAACAAA			P$HDZIP2ATATHB2	1522	1530	-	TAATAATTA			P$CGCGBOXAT	1499	1504	-	GCGCGT			P$SREATMSD	1465	1471	+	ATTATCC			P$IBOXCORE	1772	1778	+	GATAATT
	P$ACGTTBOX	1280	1285	-	AACGTT			P$TATABOX2	1129	1135	+	TATAAAT			P$L1BOXATPDF1	1531	1538	-	TAAATGCA			P$CGCGBOXAT	1534	1539	+	CCGCGT			P$REBETALGLHCB21	1466	1472	-	CGGATAA			P$TAAAGSTKST1	1779	1785	+	TTTAAAG
	P$-300ELEMENT	1302	1310	+	TGAAAAATC			P$S1FSORPL21	1133	1140	-	ATGGTATT			P$OSE1ROOTNODULE	1544	1550	-	AAAGATT			P$CGCGBOXAT	1534	1539	-	ACGCGG			P$OSE2ROOTNODULE	1481	1485	-	CTCTT			P$NTBBF1ARROLB	1780	1786	-	ACTTTAA
	P$GT1GMSCAM4	1303	1308	+	GAAAAA			P$S1FBOXSORPS1L21	1135	1140	-	ATGGTA			P$TAAAGSTKST1	1550	1556	+	TCTAAAG			P$GADOWNAT	1602	1614	-	GCCAACGTGTCCG			P$SORLIP1AT	1525	1537	+	CATCCTGCCACAC			P$RBCSCONSENSUS	1786	1792	-	AATCCAA
	P$GT1GMSCAM4	1318	1323	+	GAAAAA			P$NAPINMOTIFBN	1141	1147	+	TACACAT			P$OSE1ROOTNODULE	1561	1567	+	AAAGATT			P$MYBCOREATCYCB1	1617	1621	-	AACGG			P$DPBFCOREDCDC3	1534	1540	+	ACACAGG			P$CIACADIANLELHC	1789	1798	-	CAAAACAATC
	P$OSE2ROOTNODULE	1333	1337	+	CTCTT			P$GT1GMSCAM4	1147	1152	-	GAAAAA			P$GT1GMSCAM4	1571	1576	-	GAAAAA			P$PYRIMIDINEBOXOSRAM	1629	1634	-	CCTTTT			P$SORLIP1AT	1557	1569	+	CACATTGCCACAA			P$ANAERO1CONSENSUS	1795	1801	-	AAACAAA
	P$GT1GMSCAM4	1336	1341	-	GAAAAA			P$AMYBOX1	1154	1160	-	TAACAGA			P$AMYBOX1	1615	1621	+	TAACAGA			P$PALBOXAPC	1632	1638	-	CCGTCCT			P$RAV1AAT	1567	1571	+	CAACA			P$RAV1AAT	1808	1812	-	CAACA
	P$OSE2ROOTNODULE	1349	1353	+	CTCTT			P$CGACGOSAMY3	1163	1167	-	CGACG			P$TATABOX4	1627	1633	+	TATATAA			P$BS1EGCCR	1668	1673	+	AGCGGG			P$RAV1AAT	1574	1578	+	CAACA			P$-300ELEMENT	1828	1836	-	TGAAAAATG
	P$ARFAT	1352	1358	+	TTGTCTC			P$NAPINMOTIFBN	1193	1199	+	TACACAT			P$OSE2ROOTNODULE	1636	1640	-	CTCTT			P$GADOWNAT	1675	1687	-	TAGCACGTGTCGT			P$CTRMCAMV35S	1612	1620	-	TCTCTCTCT			P$GT1GMSCAM4	1830	1835	-	GAAAAA
	P$SURECOREATSULTR11	1352	1358	-	GAGACAA			P$TAAAGSTKST1	1249	1255	-	AATAAAG			P$EECCRCAH1	1647	1653	-	GAGTTCC			P$CACGTGMOTIF	1676	1688	+	CGACACGTGCTAC			P$ABRELATERD	1655	1667	+	CTAGACGTGGAGT			P$OSE1ROOTNODULE	1835	1841	-	AAAGATG
	P$SEBFCONSSTPR10A	1352	1358	+	TTGTCTC			P$BOXIINTPATPB	1256	1261	-	ATAGAA			P$TAAAGSTKST1	1662	1668	+	AATAAAG			P$DPBFCOREDCDC3	1678	1684	+	ACACGTG			P$SORLIP1AT	1686	1698	+	GCCCTGGCCACAA			P$ANAERO1CONSENSUS	1850	1856	-	AAACAAA
	P$PYRIMIDINEBOXOSRAM	1362	1367	+	CCTTTT			P$CEREGLUBOX1PSLEGA	1268	1276	-	TGTTAAAGT			P$OSE2ROOTNODULE	1666	1670	-	CTCTT			P$CGACGOSAMY3	1716	1720	+	CGACG			P$RAV1AAT	1704	1708	+	CAACA			P$DPBFCOREDCDC3	1894	1900	+	ACACTGG
	P$PROLAMINBOXOSGLUB1	1392	1400	+	TGCAAAGAG			P$NTBBF1ARROLB	1268	1274	+	ACTTTAA			P$CTRMCAMV35S	1674	1682	+	TCTCTCTCT			P$BIHD1OS	1735	1739	-	TGTCA			P$XYLAT	1728	1735	-	ACAAAGAA			P$SORLIP1AT	1916	1928	+	GGGGTAGCCACCA
	P$OSE2ROOTNODULE	1396	1400	-	CTCTT			P$TAAAGSTKST1	1269	1275	-	GTTAAAG			P$CTRMCAMV35S	1676	1684	+	TCTCTCTCT			P$DPBFCOREDCDC3	1737	1743	+	ACACGCG			P$GT1GMSCAM4	1747	1752	+	GAAAAA			P$SORLIP1AT	1933	1945	-	GGGAGTGCCACCA
	P$OSE2ROOTNODULE	1402	1406	-	CTCTT			P$MYBGAHV	1272	1278	+	TAACAAA			P$CTRMCAMV35S	1678	1686	+	TCTCTCTCT			P$CGCGBOXAT	1739	1744	+	ACGCGT			P$BS1EGCCR	1752	1757	+	AGCGGG			P$REALPHALGLHCB21	1988	1998	-	AACCAAAGGAG
	P$-10PEHVPSBD	1405	1410	-	TATTCT			P$GT1GMSCAM4	1304	1309	-	GAAAAA			P$CTRMCAMV35S	1680	1688	+	TCTCTCTCT			P$CGCGBOXAT	1739	1744	-	ACGCGT			P$PALBOXAPC	1789	1795	-	CCGTCCG			P$MYB1AT	1994	1999	-	AAACCA
	P$SEF3MOTIFGM	1416	1421	+	AACCCA			P$WUSATAg	1323	1329	+	TTAATGG			P$GT1GMSCAM4	1691	1696	+	GAAAAA			P$CGACGOSAMY3	1742	1746	-	CGACG			P$SITEIIATCYTC	1789	1799	-	TGGGCCGTCCG			P$GT1GMSCAM4	2010	2015	-	GAAAAA
	P$GT1GMSCAM4	1440	1445	+	GAAAAA			P$OSE1ROOTNODULE	1349	1355	-	AAAGATG			P$QELEMENTZMZM13	1704	1718	-	GAAGGTCATTGGCTA			P$ANAERO2CONSENSUS	1754	1759	+	AGCAGC			P$GCCCORE	1815	1821	+	GGCCGCC			P$CGCGBOXAT	2015	2020	+	CCGCGC
	P$OSE2ROOTNODULE	1449	1453	-	CTCTT			P$GT1GMSCAM4	1363	1368	-	GAAAAA			P$CCAATBOX1	1707	1711	+	CCAAT			P$SORLIP1AT	1757	1769	+	AGCGTCGCCACTG			P$PALBOXAPC	1825	1831	-	CCGTCCA			P$CGCGBOXAT	2015	2020	-	GCGCGG
	P$LECPLEACS2	1470	1477	-	TAAAATAT			P$WBOXATNPR1	1384	1398	-	CTTGACTTTCATTTA			P$TATABOX4	1746	1752	-	TATATAA			P$CGACGOSAMY3	1759	1763	-	CGACG			P$CMSRE1IBSPOA	1825	1831	+	TGGACGG			P$OSE1ROOTNODULE	2024	2030	+	AAAGATG
	P$CPBCSPOR	1496	1501	+	TATTAG			P$EECCRCAH1	1389	1395	-	GACTTTC			P$2SSEEDPROTBANAPA	1757	1765	+	CAAACACAA			P$MYB1LEPR	1774	1780	-	GTTAGTT			P$HEXMOTIFTAH3H4	1836	1848	+	TCTAACGTCACAA			P$TRANSINITDICOTS	2025	2032	+	AAGATGGC
	P$TATABOX2	1519	1525	+	TATAAAT			P$EECCRCAH1	1403	1409	+	GATTTTC			P$SORLIP1AT	1766	1778	+	TCTGGCGCCACAT			P$BS1EGCCR	1799	1804	+	AGCGGG			P$TGACGTVMAMY	1838	1850	-	TCTTGTGACGTTA
	P$AACACOREOSGLUB1	1531	1537	+	AACAAAC			P$-10PEHVPSBD	1424	1429	+	TATTCT			P$NAPINMOTIFBN	1780	1786	+	TACACAT			P$SORLIP2AT	1809	1819	+	GGGGCCAGATT			P$OSE2ROOTNODULE	1847	1851	-	CTCTT
	P$MYCATERD	1542	1548	-	CATGTGT			P$TAAAGSTKST1	1432	1438	-	CTTAAAG			P$MYCATERD	1781	1787	-	CATGTGT			P$BOXIINTPATPB	1861	1866	+	ATAGAA			P$SEF1MOTIF	1855	1863	+	ATATTTAAA
	P$DPBFCOREDCDC3	1542	1548	+	ACACATG			P$ARFAT	1443	1449	-	TTGTCTC			P$DPBFCOREDCDC3	1781	1787	+	ACACATG			P$OSE2ROOTNODULE	1883	1887	+	CTCTT			P$TATABOXOSPAL	1856	1862	+	TATTTAA
	P$MYCATRD2	1543	1549	+	CACATGG			P$SURECOREATSULTR11	1443	1449	+	GAGACAA			P$MYCATRD2	1782	1788	+	CACATGT			P$GT1GMSCAM4	1892	1897	-	GAAAAA			P$GT1GMSCAM4	1867	1872	+	GAAAAA
	P$SITEIIATCYTC	1547	1557	+	TGGGCTCTCTT			P$SEBFCONSSTPR10A	1443	1449	-	TTGTCTC			P$DPBFCOREDCDC3	1790	1796	-	ACACTAG			P$GT1GMSCAM4	1911	1916	-	GAAAAA			P$NTBBF1ARROLB	1872	1878	+	ACTTTAA
	P$OSE2ROOTNODULE	1553	1557	+	CTCTT			P$WBOXATNPR1	1460	1474	-	CTTGACTTAGGTTGA			P$MYBST1	1855	1861	-	GGGATAC			P$OSE2ROOTNODULE	1969	1973	+	CTCTT			P$TAAAGSTKST1	1873	1879	-	CTTAAAG
	P$GT1CORE	1583	1593	-	TGGTTAAATCC			P$OSE2ROOTNODULE	1506	1510	+	CTCTT			P$RAV1AAT	1889	1893	+	CAACA			P$MYBPZM	1986	1992	+	GCCTACC			P$GT1GMSCAM4	1892	1897	+	GAAAAA
	P$MYB1AT	1588	1593	+	TAACCA			P$MYB2AT	1516	1526	-	ACGATAACTGA			P$WBBOXPCWRKY1	1895	1909	+	TTTGACTCGTTTTCT			P$CGCGBOXAT	2051	2056	+	GCGCGC			P$DPBFCOREDCDC3	1922	1928	-	ACACAAG
	P$TATABOX4	1600	1606	-	TATATAA			P$IBOXCORE	1518	1524	-	GATAACT			P$GT1GMSCAM4	1916	1921	-	GAAAAA			P$CGCGBOXAT	2051	2056	-	GCGCGC			P$RYREPEATLEGUMINBOX	1939	1949	+	TCCATGCACGA
	P$SEF1MOTIF	1611	1619	-	ATATTTATA			P$ANAERO1CONSENSUS	1539	1545	+	AAACAAA			P$RAV1AAT	1922	1926	+	CAACA			P$OSE2ROOTNODULE	2088	2092	+	CTCTT			P$LTRECOREATCOR15	1951	1957	-	TCCGACG
	P$TATABOX2	1611	1617	+	TATAAAT			P$TAAAGSTKST1	1550	1556	-	AATAAAG			P$ARFAT	1928	1934	+	CTGTCTC			P$CGACGOSAMY3	2109	2113	-	CGACG			P$CGACGOSAMY3	1951	1955	-	CGACG
	P$S1FBOXSORPS1L21	1625	1630	-	ATGGTA			P$-10PEHVPSBD	1553	1558	+	TATTCT			P$SURECOREATSULTR11	1928	1934	-	GAGACAG			P$SORLIP2AT	2117	2127	+	CGGGCCGCGCG			P$IRO2OS	1974	1986	-	CAACACGTGGACA
	P$TATABOX2	1640	1646	-	TATAAAT			P$IBOXCORE	1575	1581	-	GATAAAG			P$SEBFCONSSTPR10A	1928	1934	+	CTGTCTC			P$CGCGBOXAT	2121	2126	+	CCGCGC			P$CACGTGMOTIF	1975	1987	+	GTCCACGTGTTGC
	P$OSE2ROOTNODULE	1657	1661	-	CTCTT			P$TAAAGSTKST1	1575	1581	-	GATAAAG			P$OSE2ROOTNODULE	1932	1936	+	CTCTT			P$CGCGBOXAT	2121	2126	-	GCGCGG			P$DPBFCOREDCDC3	1978	1984	-	ACACGTG
	P$RAV1AAT	1672	1676	-	CAACA			P$SREATMSD	1576	1582	+	TTTATCC			P$OSE2ROOTNODULE	1976	1980	+	CTCTT			P$CGCGBOXAT	2123	2128	+	GCGCGG			P$RAV1AAT	1982	1986	-	CAACA
	P$SEF3MOTIFGM	1682	1687	+	AACCCA			P$MYBST1	1577	1583	-	GGGATAA			P$ANAERO1CONSENSUS	1985	1991	-	AAACAAA			P$CGCGBOXAT	2123	2128	-	CCGCGC			P$ANAERO4CONSENSUS	1984	1992	-	GTTTTGCAA
	P$MYBCOREATCYCB1	1688	1692	+	AACGG			P$ACGTABOX	1604	1609	+	TACGTA			P$GAGA8HVBKN3	2010	2028	-	GAGAGAGAGAGAGAGAGGG			P$AGMOTIFNTMYB2	2136	2143	-	AGATCCAA			P$-10PEHVPSBD	1994	1999	-	TATTCT
	P$CPBCSPOR	1705	1710	+	TATTAG			P$ACGTABOX	1604	1609	-	TACGTA			P$GAGAGMGSA1	2012	2030	-	GAGAGAGAGAGAGAGAGAG										P$BOXIINTPATPB	1997	2002	+	ATAGAA
	P$OSE2ROOTNODULE	1736	1740	-	CTCTT			P$P1BS	1607	1614	+	GTATATAC			P$CTRMCAMV35S	2013	2021	+	TCTCTCTCT										P$ANAERO2CONSENSUS	2036	2041	-	AGCAGC
	P$CTRMCAMV35S	1754	1762	+	TCTCTCTCT			P$P1BS	1607	1614	-	GTATATAC			P$CTRMCAMV35S	2015	2023	+	TCTCTCTCT										P$TATABOX4	2068	2074	+	TATATAA
	P$BOXIINTPATPB	1764	1769	-	ATAGAA			P$MYCATERD	1618	1624	-	CATGTGA			P$CTRMCAMV35S	2017	2025	+	TCTCTCTCT										P$OSE1ROOTNODULE	2085	2091	-	AAAGATC
	P$CPBCSPOR	1767	1772	+	TATTAG			P$MYCATRD2	1619	1625	+	CACATGT			P$CTRMCAMV35S	2019	2027	+	TCTCTCTCT
	P$REALPHALGLHCB21	1773	1783	+	AACCAAAGACC			P$RAV1AAT	1623	1627	-	CAACA			P$CTRMCAMV35S	2021	2029	+	TCTCTCTCT
	P$CCAATBOX1	1782	1786	+	CCAAT			P$ELRECOREPCRP1	1624	1638	+	GTTGACCAGTAAGTA
	P$OSE1ROOTNODULE	1784	1790	-	AAAGATT			P$WBOXATNPR1	1650	1664	+	ATTGACTTTAAAACT
	P$-300CORE	1843	1851	-	TGTAAAGAG			P$NTBBF1ARROLB	1654	1660	+	ACTTTAA
	P$OSE2ROOTNODULE	1843	1847	+	CTCTT			P$TAAAGSTKST1	1655	1661	-	TTTAAAG
	P$TAAAGSTKST1	1845	1851	-	TGTAAAG			P$CTRMCAMV35S	1680	1688	-	TCTCTCTCT
	P$CCAATBOX1	1852	1856	-	CCAAT			P$CTRMCAMV35S	1682	1690	-	TCTCTCTCT
	P$LTRECOREATCOR15	1895	1901	-	TCCGACC			P$PYRIMIDINEBOXHVEPB	1711	1718	-	TTTTTTCC
	P$OSE1ROOTNODULE	1900	1906	-	AAAGATC			P$GT1GMSCAM4	1712	1717	+	GAAAAA
	P$CATATGGMSAUR	1908	1913	+	CATATG			P$PYRIMIDINEBOXOSRAM	1715	1720	-	CCTTTT
	P$CATATGGMSAUR	1908	1913	-	CATATG			P$DPBFCOREDCDC3	1741	1747	+	ACACTTG
	P$SURECOREATSULTR11	1928	1934	-	GAGACGA			P$RYREPEATLEGUMINBOX	1751	1761	+	ACCATGCACAA
	P$OSE2ROOTNODULE	1932	1936	+	CTCTT			P$SV40COREENHAN	1759	1766	-	GTGGATTG
	P$GT1CORE	1943	1953	-	AGGTTAAAATT			P$REALPHALGLHCB21	1776	1786	-	AACCAAGAGCA
	P$IBOXCORENT	1951	1957	-	GATAAGG			P$OSE2ROOTNODULE	1778	1782	+	CTCTT
	P$OSE2ROOTNODULE	1958	1962	-	CTCTT			P$GT1CORE	1790	1800	-	AGGTTAAAGTT
	P$OSE1ROOTNODULE	1979	1985	+	AAAGATT			P$NTBBF1ARROLB	1791	1797	+	ACTTTAA
	P$TATABOX4	1984	1990	-	TATATAA			P$TAAAGSTKST1	1792	1798	-	GTTAAAG
	P$BOXIINTPATPB	1996	2001	+	ATAGAA			P$MYB26PS	1794	1804	-	GGTTAGGTTAA
	P$RAV1AAT	2035	2039	-	CAACA			P$MYBPLANT	1796	1806	+	AACCTAACCTA
	P$TAAAGSTKST1	2040	2046	+	TTTAAAG			P$LREBOXIPCCHS1	1796	1805	+	AACCTAACCT
	P$OSE1ROOTNODULE	2043	2049	+	AAAGATT			P$CANBNNAPA	1824	1832	-	CTAACACTC
	P$SEF3MOTIFGM	2065	2070	-	AACCCA			P$MYB1LEPR	1828	1834	+	GTTAGTT
	P$GT1CORE	2066	2076	+	GGGTTAACTTT			P$SORLIP1AT	1835	1847	-	TCTAATGCCACTA
	P$GT1GMSCAM4	2078	2083	-	GAAAAA			P$CIACADIANLELHC	1846	1855	-	CAACAAGATC
	P$UP2ATMSD	2105	2113	+	AAACCCTAT			P$RAV1AAT	1851	1855	-	CAACA
	P$TELOBOXATEEF1AA1	2134	2142	+	AAACCCTAA			P$IBOXCORENT	1876	1882	-	GATAAGA
	P$CCAATBOX1	2157	2161	+	CCAAT			P$EECCRCAH1	1891	1897	-	GATTTTC
								P$UP2ATMSD	1909	1917	+	AAACCCTAG
								P$BIHD1OS	1942	1946	+	TGTCA
								P$AGL3ATCONSENSUS	1950	1968	-	TTTACTATTTATGGTAAGG
								P$AGL2ATCONSENSUS	1951	1969	+	CTTACCATAAATAGTAAAA
								P$S1FBOXSORPS1L21	1953	1958	-	ATGGTA
								P$SP8BFIBSP8BIB	1960	1966	-	TACTATT
								P$ANAERO1CONSENSUS	1967	1973	+	AAACAAA
								P$MYB1AT	1983	1988	+	AAACCA
								P$REALPHALGLHCB21	1984	1994	+	AACCAATGGTA
								P$CCAATBOX1	1986	1990	+	CCAAT
								P$S1FBOXSORPS1L21	1989	1994	+	ATGGTA
								P$SEF3MOTIFGM	1995	2000	+	AACCCA
								P$RAV1AAT	2049	2053	+	CAACA
								P$RAV1AAT	2064	2068	+	CAACA
								P$RAV1AAT	2069	2073	+	CAACA
								P$SV40COREENHAN	2074	2081	-	GTGGTTTG
								P$MYB1AT	2075	2080	+	AAACCA
								P$SURECOREATSULTR11	2081	2087	-	GAGACTG
								P$OSE2ROOTNODULE	2087	2091	+	CTCTT
								P$CTRMCAMV35S	2092	2100	+	TCTCTCTCT
								P$OSE2ROOTNODULE	2110	2114	+	CTCTT
								P$CTRMCAMV35S	2115	2123	+	TCTCTCTCT
								P$SEF3MOTIFGM	2138	2143	+	AACCCA
								P$CIACADIANLELHC	2142	2151	+	CAAAGAGATC
								P$OSE2ROOTNODULE	2144	2148	-	CTCTT
								P$PYRIMIDINEBOXHVEPB	2164	2171	+	TTTTTTCC
								P$GT1GMSCAM4	2165	2170	-	GAAAAA
								P$PYRIMIDINEBOXOSRAM	2203	2208	+	CCTTTT
								P$GT1CORE	2217	2227	-	TGGTTAACACT
								P$MYB1AT	2222	2227	+	TAACCA
								P$REALPHALGLHCB21	2223	2233	+	AACCAATTGAG
								P$CCAATBOX1	2225	2229	+	CCAAT
